# Supplementary material for: Unveiling the Role of Metabolites from a Bacterial Endophyte in Mitigating Soil Salinity and Reducing Oxidative Stress
Source: Molecules. 2025 Apr 16;30(8):1787. doi: 10.3390/molecules30081787 (PMC12029321; doi:10.3390/molecules30081787)
Supplement: Supplementary file 1 [file molecules-30-01787-s001.zip]

Archive with 1 entries (1 files):
- molecules-3481835-supplementary.xlsx
