# Supplementary material for: Unveiling the Role of Metabolites from a Bacterial Endophyte in Mitigating Soil Salinity and Reducing Oxidative Stress
Source: Molecules. 2025 Apr 16;30(8):1787. doi: 10.3390/molecules30081787 (PMC12029321; doi:10.3390/molecules30081787)
Supplement: Supplementary file 1 [file molecules-30-01787-s001.zip › molecules-3481835-supplementary.xlsx]

## Sheet: Sheet1
Checked	Name	Formula
TRUE	ximelagatran	C24 H35 N5 O5
TRUE	(2-Hydroxy-2-oxido-1,3,2-dioxaphospholan-4-yl)methyl (9Z,12Z)-9,12-octadecadienoate	C21 H37 O6 P
TRUE	exalamide	C13 H19 N O2
TRUE	tramazoline	C13 H17 N3
TRUE	N-OMEGA-HYDROXY-L-ARGININE	C6 H14 N4 O3
TRUE	ETHYL 4-(ACETYLTHIO)BUTYRATE	C8 H14 O3 S
TRUE	N-[(2S,3R)-1,3-Dihydroxy-2-octadecanyl]tricosanamide	C41 H83 N O3
TRUE	4-Fluoroglutamic acid	C5 H8 F N O4
TRUE	Bortezomib	C19 H25 B N4 O4
TRUE	Lacidipine	C26 H33 N O6
TRUE	mepacrine	C23 H30 Cl N3 O
TRUE	Apixaban	C25 H25 N5 O4
TRUE	Moexipril	C27 H34 N2 O7
TRUE	Ofloxacin	C18 H20 F N3 O4
TRUE	Sarmentoloside	C29 H44 O11
TRUE	L-365,260	C24 H22 N4 O2
TRUE	2,3-Dimethoxy-6-({4-methoxy-6-[2-(methylamino)ethyl]-1,3-benzodioxol-5-yl}acetyl)benzoic acid	C22 H25 N O8
TRUE	Fluperlapine	C19 H20 F N3
TRUE	Metofoline	C20 H24 Cl N O2
TRUE	Cloperastine	C20 H24 Cl N O
TRUE	omecamtiv mecarbil	C20 H24 F N5 O3
TRUE	4-Hydroxy-L-threonine	C4 H9 N O4
TRUE	Methyl (3S)-3-[(3S,3aS,6S,9aS,9bR,10aS)-3-(3-furyl)-9-hydroxy-3a,6,9a-trimethyl-1,8-dioxododecahydrobenzo[f]oxireno[d]isochromen-6-yl]-3-hydroxypropanoate	C24 H30 O9
TRUE	(2R)-2-Hydroxy-3-(phosphonooxy)propyl (4Z,7Z,10Z,13Z,16E,19E)-4,7,10,13,16,19-docosahexaenoate	C25 H39 O7 P
TRUE	β-mangostin	C25 H28 O6
TRUE	N-(4-{[(5R)-7-Chloro-5-hydroxy-2,3,4,5-tetrahydro-1H-1-benzazepin-1-yl]carbonyl}-3-methylphenyl)-2-methylbenzamide	C26 H25 Cl N2 O3
TRUE	PIVOPRIL	C16 H27 N O4 S
TRUE	(3S,4S)-7,12-Dimethyl-3,4-dihydro-3,4-tetraphenediol	C20 H18 O2
TRUE	OA-6129 B2	C20 H31 N3 O8 S
TRUE	6-Chloro-3-hydroxy-2,5-pyridinedione	C5 H2 Cl N O3
TRUE	Penicillin A	C16 H26 N2 O4 S
TRUE	rezatomidine	C13 H16 N2 S
TRUE	[Similar to: NP-007994; ΔMass: 22.0039 Da]	C7 H10 N10
TRUE	Ciprofloxacin	C17 H18 F N3 O3
TRUE	Metofoline	C20 H24 Cl N O2
TRUE	3-Chloro-N'-methyl-N'-quinoxalin-2-ylisonicotinohydrazide	C15 H12 Cl N5 O
TRUE	Omeprazole	C17 H19 N3 O3 S
TRUE	Trp-Trp	C22 H22 N4 O3
TRUE	Tritoqualine	C26 H32 N2 O8
TRUE	[Similar to: N-(2-hydroxy-1,3-dioxo-2,3-dihydro-1H-inden-2-yl)-4-(1,2,3-thiadiazol-4-yl)benzamide; ΔMass: -164.9697 Da]	C4 H8 N8 O2
TRUE	BMS-419437	C23 H30 N4 O4 S2
TRUE	Devazepide	C25 H20 N4 O2
TRUE	5-Oxidanidyl-5-oxidanylidenenorvalylarginine	C11 H20 N5 O5
TRUE	leminoprazole	C19 H23 N3 O S
TRUE	pratosartan	C25 H26 N6 O
TRUE	Pyrimethanil	C12 H13 N3
TRUE	[Similar to: NP-007994; ΔMass: 21.9540 Da]	C6 H10 N4 O6
TRUE	Verruculogen	C27 H33 N3 O7
TRUE	(1Z,2E)-N-[(1S,5S,6R)-5-Hydroxy-5-{(1E,3E,5E,7Z)-7-hydroxy-7-[(2-hydroxy-5-oxo-1-cyclopenten-1-yl)imino]-1,3,5-heptatrien-1-yl}-2-oxo-7-oxabicyclo[4.1.0]hept-3-en-3-yl]-2,4-dimethyl-2-octenimidic acid	C28 H34 N2 O7
TRUE	(6beta,13alpha)-9-Hydroxy-18-oxo-6,18-epoxypimar-7-en-16-yl hydrogen sulfate	C20 H30 O7 S
TRUE	(3E)-2,6-Dihydroxy-3-(1H-imidazol-5-ylmethylene)-7a-(2-methyl-3-buten-2-yl)-7a,12-dihydro-3H,5H-imidazo[1',2':1,2]pyrido[2,3-b]indol-5-one	C22 H21 N5 O3
TRUE	bentazepam	C17 H16 N2 O S
TRUE	7-(7,9-Dimethoxy-1,3-dimethyl-3,4-dihydro-1H-benzo[g]isochromen-5-yl)-3,8,9-trihydroxy-3-methyl-3,4-dihydro-1(2H)-anthracenone	C32 H32 O7
TRUE	Apixaban	C25 H25 N5 O4
TRUE	Lodamin	C19 H28 Cl N O6
TRUE	pentamidine	C19 H24 N4 O2
TRUE	LY213829	C18 H27 N O2 S
TRUE	MFCD07778083	C32 H46 O8
TRUE	PC(22:0/18:3(9Z,12Z,15Z))	C48 H90 N O8 P
TRUE	2K52U5JJWQ	C26 H38 O5
TRUE	2,4,6-trihydroxy-5-(1-(5-(1-hydroxy-isopropyl)-2,8-dimethylbicyclo(5.3.0)dec-6-en-8-yl)-3-methylbutyl)benzene-1,3-dicarbaldehyde	C28 H40 O6
TRUE	[Similar to: 1-{2,8-dioxo-1,7-diazatricyclo[7.3.0.0Âl,â·]dodecan-3-yl}propan-2-yl carbamate; ΔMass: -3.9983 Da]	C11 H17 N9 O
TRUE	(1'R,2R,4S,4'S,5S,6R,8'R,10'E,12'S,13'S,14'E,16'E,20'S,24'S)-4,12',24'-Trihydroxy-6-isopropyl-5,11',13',22'-tetramethyl-3,4,5,6-tetrahydro-2'H,21'H-spiro[pyran-2,6'-[3,7,19]trioxatetracyclo[15.6.1.1~4 ,8~.0~20,24~]pentacosa[10,14,16,22]tetraene]-2',21'-dione	C33 H46 O9
TRUE	Chlorophacinone	C23 H15 Cl O3
TRUE	Petasitenine	C19 H27 N O7
TRUE	Fenspiride	C15 H20 N2 O2
TRUE	Traumatic Acid	C12 H20 O4
TRUE	Pethidine	C15 H21 N O2
TRUE	L-Norvalyl-3-{[(2E)-4-methoxy-4-oxo-2-butenoyl]amino}-L-alanine	C13 H21 N3 O6
TRUE	1-(beta-D-Ribofuranosyl)-1,2-dihydropyrimidine	C9 H14 N2 O4
TRUE	Mitoxantrone	C22 H28 N4 O6
TRUE	Leucomycin A6	C40 H65 N O15
TRUE	(15R)-21-Amino-10,18-dihydroxy-18-oxido-12-oxo-13,17,19-trioxa-18lambda~5~-phosphahenicosan-15-yl 17-methyloctadecanoate	C36 H72 N O9 P
TRUE	[Similar to: 4-(4-Cyclohexylanilino)-4-oxobut-2-enoic acid; ΔMass: -37.0596 Da]	C7 H8 N8 O2
TRUE	4-nitrocatechol	C6 H5 N O4
TRUE	2-Chloro-3-oxohexanedioic acid	C6 H7 Cl O5
TRUE	2-(Methyldithio)isobutyraldehyde	C5 H10 O S2
TRUE	SL7800000	C7 H7 N O4
TRUE	Hypoxanthin	C5 H4 N4 O
TRUE	neptamustine	C8 H16 Cl N3 O2
TRUE	15-Ethyl-1,11-diazatetracyclo[13.3.1.0~4,12~.0~5,10~]nonadeca-5,7,9,11-tetraen-4-ol 1-oxide	C19 H26 N2 O2
TRUE	Nalpha-Benzyl-N-[(1S)-1-(hydroxyamino)-3-methylbutyl]-L-tyrosinamide	C21 H29 N3 O3
TRUE	6-(1,2,3,4-Tetrahydro-6-methoxy-2-naphthyl)-2(1H)-pyridone	C16 H17 N O2
TRUE	Labetalol	C19 H24 N2 O3
TRUE	Triethylenephosphoramide	C6 H12 N3 O P
TRUE	Pibutidine	C19 H24 N4 O3
TRUE	cyclo(dehydrophenylalanyl-L-leucyl)	C15 H18 N2 O2
TRUE	protoasukamycin	C31 H34 N2 O5
TRUE	4'-(2-{[3-(9H-Carbazol-4-yloxy)-2-hydroxypropyl]amino}ethoxy)-3'-methoxy-4-biphenylol	C30 H30 N2 O5
TRUE	IN00216	C14 H13 N O4
TRUE	7,8-Didehydro-4,5-epoxymorphinan-3,6-diol	C16 H17 N O3
TRUE	Tranilast	C18 H17 N O5
TRUE	carbazeran	C18 H24 N4 O4
TRUE	MFCD00020424	C18 H20 N2 O3
TRUE	Bumadizone	C19 H22 N2 O3
TRUE	Khellin	C14 H12 O5
TRUE	mangostenone B	C28 H30 O6
TRUE	6-(Methylthio)purine	C6 H6 N4 S
TRUE	3-(3,4-Dimethoxyphenyl)-N-[2-(1-hydroxy-3-methoxy-4-oxo-2,5-cyclohexadien-1-yl)ethyl]propanamide	C20 H25 N O6
TRUE	Longifolonine	C17 H15 N O4
TRUE	MFCD24849356	C17 H17 N O4
TRUE	tasosartan	C23 H21 N7 O
TRUE	4-(Acetoxymethyl)-7-(chloromethyl)-7-hydroxy-1,6,7,7a-tetrahydrocyclopenta[c]pyran-1,6-diyl bis(3-methylbutanoate)	C22 H31 Cl O8
TRUE	N-trans-sinapoyltyramine	C19 H21 N O5
TRUE	[Similar to: methyl 2-(4,5-dimethoxy-2-nitrophenyl)acetate; ΔMass: 26.9809 Da]	C7 H17 N4 O2 P3
TRUE	Sancycline	C21 H22 N2 O7
TRUE	Huperzine B	C16 H20 N2 O
TRUE	Ketorolac	C15 H13 N O3
TRUE	THIORIDAZINE	C21 H26 N2 S2
TRUE	Azanidazole	C10 H10 N6 O2
TRUE	Tetraethyl pyrophosphate	C8 H20 O7 P2
TRUE	1-(1H-Imidazol-5-yl)-3-(phosphonooxy)-2-propanone	C6 H9 N2 O5 P
TRUE	Reboxetine	C19 H23 N O3
TRUE	kresoxim-methyl	C18 H19 N O4
TRUE	barmastine	C27 H29 N7 O2
TRUE	Purine	C5 H4 N4
TRUE	Clemastine	C21 H26 Cl N O
TRUE	[Similar to: NP-003553; ΔMass: -182.3177 Da]	C2 H Cl O4 S
TRUE	[Similar to: 2-{[(9H-9-fluorenylmethoxy)carbonyl]amino}benzoic acid; ΔMass: -160.0654 Da]	C7 H10 N3 O2 P
TRUE	fenamole	C7 H7 N5
TRUE	6-(Methylthio)purine	C6 H6 N4 S
TRUE	2-Hydroxy-3-chloropenta-2,4-dienoate	C5 H5 Cl O3
TRUE	6'-Methoxycinchonan-3,9-diol	C20 H24 N2 O3
TRUE	6,7-Dihydropteridine	C6 H6 N4
TRUE	pterin	C6 H5 N5 O
TRUE	Ibandronate	C9 H23 N O7 P2
TRUE	2-Guanidinobenzimidazole	C8 H9 N5
TRUE	(E,Z)-Gloxazone	C8 H16 N6 O S2
TRUE	[Similar to: Microcystin RR; ΔMass: -836.4996 Da]	C7 H12 N3 O2 P
TRUE	2-naphthyl beta-D-glucoside	C16 H18 O6
TRUE	FLUMEZAPINE	C17 H19 F N4 S
TRUE	Olodaterol	C21 H26 N2 O5
TRUE	3,5-Dioxooctanedioic acid	C8 H10 O6
TRUE	[Similar to: Ascorbyl stearate; ΔMass: -294.2540 Da]	C6 H4 N4 O
TRUE	neosaxitoxin	C10 H17 N7 O5
TRUE	2,3,-DIHYDROXYBENZOYLSERINE	C10 H11 N O6
TRUE	Dabigatran	C25 H25 N7 O3
TRUE	SULFORIDAZINE	C21 H26 N2 O2 S2
TRUE	2-Hexylbenzothiazole	C13 H17 N S
TRUE	N-[(6-Hydroxy-7-methoxy-1,3-benzodioxol-5-yl)carbonyl]glycine	C11 H11 N O7
TRUE	Schradan	C8 H24 N4 O3 P2
TRUE	4-Nitrobenzaldehyde	C7 H5 N O3
TRUE	[Similar to: VLH; ΔMass: -117.1295 Da]	C8 H18 N4 O S2
TRUE	(1R,2R,3S,4R,5R,6R)-2-(beta-L-Arabinopyranosyloxy)-3,4,5,6-tetrahydroxycyclohexyl 1H-indol-3-ylacetate	C21 H27 N O11
TRUE	10-Methyl-9(10H)-acridone	C14 H11 N O
TRUE	bifenazate	C17 H20 N2 O3
TRUE	(+)-myxothiazol A	C25 H33 N3 O3 S2
TRUE	proquinolate	C17 H21 N O5
TRUE	6,7-Dihydropteridine	C6 H6 N4
TRUE	Benazepril	C24 H28 N2 O5
TRUE	2,2'-(1-Phenyl-1H-1,2,4-triazole-3,5-diyl)diphenol	C20 H15 N3 O2
TRUE	[Similar to: 4-Nitrophenyl 2-acetamido-2-deoxy-α-D-glucopyranoside; ΔMass: -67.0092 Da]	C7 H13 N7 O5
TRUE	Indole-3-pyrubate	C11 H9 N O3
TRUE	O-Succinyl-L-homoserine	C8 H14 N O6
TRUE	N-[(Benzyloxy)carbonyl]-L-tyrosyl-N-hydroxy-D-leucinamide	C23 H29 N3 O6
TRUE	Momelotinib	C23 H22 N6 O2
TRUE	Sancycline	C21 H22 N2 O7
TRUE	Seneciphylline	C18 H23 N O5
TRUE	Methylphenobarbital	C13 H14 N2 O3
TRUE	N',O'-DIACETYLFUSAROCHROMANONE	C19 H24 N2 O6
TRUE	[Similar to: VLH; ΔMass: -117.0819 Da]	C7 H18 N6 O4
TRUE	3-chloro-cis,cis-muconic acid	C6 H5 Cl O4
TRUE	Aceglatone	C10 H10 O8
TRUE	N4-{4-[1-cyano-2-(2-pyridyl)vinyl]phenyl}-5-methyl-3-phenylisoxazole-4-carboxamide	C25 H18 N4 O2
TRUE	[Similar to: N-[4-({(2S)-2-[3-(4-Amino-5-pyrimidinyl)-1,2,4-oxadiazol-5-yl]-1-pyrrolidinyl}methyl)phenyl]acetamide; ΔMass: -114.0914 Da]	C7 H15 N5 O4 S
TRUE	[Similar to: Leukotriene C4; ΔMass: -436.2842 Da]	C6 H8 N O4 P
TRUE	Nimodipine	C21 H26 N2 O7
TRUE	Tofisopam	C22 H26 N2 O4
TRUE	Oregonin	C24 H30 O10
TRUE	Dopexamine	C22 H32 N2 O2
TRUE	Narceine	C23 H27 N O8
TRUE	anticapsin	C9 H13 N O4
TRUE	Prinomide	C15 H13 N3 O2
TRUE	fenamole	C7 H7 N5
TRUE	N-(Ammonioacetyl)tyrosyltyrosylprolylthreonine	C29 H38 N5 O9
TRUE	Eperisone	C17 H25 N O
TRUE	Thalidomide	C13 H10 N2 O4
TRUE	1,6-Dimethoxypyrene	C18 H14 O2
TRUE	Tyr-Phe	C18 H20 N2 O4
TRUE	2-(4-Chlorophenyl)-N-[N-(4,7-dimethyl-2-quinazolinyl)carbamimidoyl]acetamide	C19 H18 Cl N5 O
TRUE	3-[4-[[4-(aminomethyl)cyclohexyl]-oxomethoxy]phenyl]propanoic acid	C17 H23 N O4
TRUE	Triethylenephosphoramide	C6 H12 N3 O P
TRUE	[Similar to: 1-Methyl-3,6-(1H,2H)-pyridazinedione; ΔMass: 148.0764 Da]	C10 H19 N4 O3 P
TRUE	8-Epideoxyloganic acid	C16 H24 O9
TRUE	6-Hydroxyprotopine	C20 H19 N O6
TRUE	[Similar to: 2-[(2S,3R,4S,5R)-5-{[(4-Fluorobenzyl)amino]methyl}-3,4-dihydroxytetrahydro-2-furanyl]-N-isopropylacetamide; ΔMass: -151.0773 Da]	C7 H16 N3 O P
TRUE	Allyxycarb	C16 H22 N2 O2
TRUE	APV	C5 H12 N O5 P
TRUE	2-(Formamido)-N1-(5-phospho-D-ribosyl)acetamidine	C6 H12 N3 O8 P
TRUE	Methyl (2beta,3beta,4beta,5alpha,12beta,19alpha)-3,4,16-trihydroxy-1-methyl-6,7-didehydroaspidospermidine-3-carboxylate	C22 H28 N2 O5
TRUE	1-Hydroxypyrene	C16 H10 O
TRUE	dictyoquinazol A	C17 H16 N2 O4
TRUE	Allyxycarb	C16 H22 N2 O2
TRUE	[Similar to: 1-[4-(2-Methoxyphenyl)-1-piperazinyl]-2-[(3R,4S)-3-{[5-(4-morpholinylmethyl)-1,2-oxazol-3-yl]methyl}-4-piperidinyl]ethanone; ΔMass: -285.2179 Da]	C8 H13 N4 O P
TRUE	[Similar to: Methyl (4S)-1-[(methylsulfanyl)acetyl]-4-({[3-(methylsulfanyl)phenyl]carbamoyl}amino)-L-prolyl-D-valinate; ΔMass: -243.0246 Da]	C8 H23 N5 O2 S
TRUE	2-(4-Hydroxyphenethylamino)-1-(4-hydroxyphenyl)propanol	C17 H21 N O3
TRUE	Cloprostenol	C22 H29 Cl O6
TRUE	(5xi,8alpha,9xi,10alpha,13alpha)-13-{[2-O-(beta-D-Glucopyranosyl)-beta-D-glucopyranosyl]oxy}kaur-16-en-18-oic acid	C32 H50 O13
TRUE	Flurazepam	C21 H23 Cl F N3 O
TRUE	Benzoyl-y-tropeine	C15 H19 N O2
TRUE	Bleekerine	C23 H24 N2 O5
TRUE	Tetracycline	C22 H24 N2 O8
TRUE	met-thr	C9 H18 N2 O4 S
TRUE	[Similar to: 4-Nitrophenyl 2-acetamido-2-deoxy-α-D-glucopyranoside; ΔMass: -67.0091 Da]	C7 H13 N7 O5
TRUE	6,7,8-Triphenyl-2,3-dihydro[1,2,4]triazolo[4,3-b]pyridazin-3-one	C23 H16 N4 O
TRUE	Trp-Trp	C22 H22 N4 O3
TRUE	Disperse blue 124	C16 H19 N5 O4 S
TRUE	Plinabulin	C19 H20 N4 O2
TRUE	Ketotifen	C19 H19 N O S
TRUE	D-Mannonate	C6 H11 O7
TRUE	6,10,11,13-Tetrahydroxy-9-isopropenyl-3,3-dimethyl-8,9-dihydro-3H,7H-benzo[c]pyrano[3,2-h]xanthen-7-one	C25 H22 O7
TRUE	(1R,3R,5R)-2-[(2S)-2-Amino-2-(3,5-dihydroxyadamantan-1-yl)acetyl]-2-azabicyclo[3.1.0]hexane-3-carbonitrile	C18 H25 N3 O3
TRUE	(3aR,4R,6E,9S,10Z,11aR)-9-Acetoxy-6,10-dimethyl-3-methylene-2-oxo-2,3,3a,4,5,8,9,11a-octahydrocyclodeca[b]furan-4-yl (2E)-4-hydroxy-2-(hydroxymethyl)-2-butenoate	C22 H28 O8
TRUE	[Similar to: 4-(tert-butyl)-N'-[(2,3-dihydro-1-benzofuran-5-ylcarbonyl)oxy]benzenecarboximidamide; ΔMass: -118.1022 Da]	C7 H13 N2 O4 P
TRUE	met-gln	C10 H19 N3 O4 S
TRUE	Leucyltryptophan	C17 H23 N3 O3
TRUE	Pirimiphos-methyl	C11 H20 N3 O3 P S
TRUE	ala-met	C8 H16 N2 O3 S
TRUE	Salvinorin A	C23 H28 O8
TRUE	emiglitate	C17 H25 N O7
TRUE	leminoprazole	C19 H23 N3 O S
TRUE	Lenvatinib	C21 H19 Cl N4 O4
TRUE	tripelennamine	C16 H21 N3
TRUE	1,2-Dimethoxy-13-methyl[1,3]benzodioxolo[5,6-c]phenanthridine	C21 H17 N O4
TRUE	6-(1-Hydroxyethyl)-3-(hydroxymethyl)-2,7-dioxabicyclo[4.1.0]hept-3-en-5-one	C8 H10 O5
TRUE	Ocaperidone	C24 H25 F N4 O2
TRUE	Adipiplon	C18 H18 F N7
TRUE	Icotidine	C21 H25 N5 O2
TRUE	9-fluoro-17?-oxa-dextro-homoandrosta-1,4-diene-3,11,17-trione	C19 H21 F O4
TRUE	3-({4-[(3-Carboxyphenyl)carbamoyl]-1,3-thiazolidin-2-yl}sulfanyl)-6-(1-hydroxyethyl)-4-methyl-7-oxo-1-azabicyclo[3.2.0]hept-2-ene-2-carboxylic acid	C21 H23 N3 O7 S2
TRUE	4-Oxo-2-phenyl-4H-chromen-3-yl 6-O-(6-deoxy-alpha-L-mannopyranosyl)-beta-D-glucopyranoside	C27 H30 O12
TRUE	(E)-Chalcone	C15 H12 O
TRUE	3-(3,4-Dimethoxyphenyl)-N-[2-(1-hydroxy-3-methoxy-4-oxo-2,5-cyclohexadien-1-yl)ethyl]propanamide	C20 H25 N O6
TRUE	Emivirine	C17 H22 N2 O3
TRUE	Tetrahydropapaveroline	C16 H17 N O4
TRUE	(7alpha,13beta)-2-Oxospartein-13-yl 3,5-dihydroxy-4-methoxybenzoate	C23 H30 N2 O6
TRUE	Delmadinone	C21 H25 Cl O3
TRUE	Casimiroin	C12 H11 N O4
TRUE	L-3372	C19 H18 O3
TRUE	Halcinonide	C24 H32 Cl F O5
TRUE	Gloriosine	C21 H23 N O6
TRUE	[Similar to: N-(1,3-benzodioxol-5-yl)-3,4,5-trimethoxybenzamide; ΔMass: -81.0323 Da]	C9 H11 N6 O P
TRUE	[Similar to: WLK; ΔMass: -143.0770 Da]	C9 H22 N10 O2
TRUE	Mitiglinide	C19 H25 N O3
TRUE	thr-arg	C10 H21 N5 O4
TRUE	elymoclavine	C16 H18 N2 O
TRUE	7,8-Didehydro-4,5-epoxymorphinan-3,6-diol	C16 H17 N O3
TRUE	clevidipine	C21 H23 Cl2 N O6
TRUE	MFCD08063737	C13 H16 O4
TRUE	Reticuline	C19 H23 N O4
TRUE	Emivirine	C17 H22 N2 O3
TRUE	Lubeluzole	C22 H25 F2 N3 O2 S
TRUE	Rolipram	C16 H21 N O3
TRUE	Pyochelin	C14 H16 N2 O3 S2
TRUE	thr-arg	C10 H21 N5 O4
TRUE	LTF4	C28 H44 N2 O8 S
TRUE	Phenethyl Î²-primeveroside	C19 H28 O10
TRUE	(6beta,13alpha)-9-Hydroxy-18-oxo-6,18-epoxypimar-7-en-16-yl hydrogen sulfate	C20 H30 O7 S
TRUE	Phoslactomycin B	C25 H40 N O8 P
TRUE	Chaparrin	C20 H28 O7
TRUE	Pefloxacin	C17 H20 F N3 O3
TRUE	Perphenazine enantate	C28 H38 Cl N3 O2 S
TRUE	Harringtonin	C28 H37 N O9
TRUE	(1S,13Z,17R,18R)-9-Hydroxy-4,5-dimethoxy-16-oxa-23-azapentacyclo[15.7.1.1~8,12~.0~2,7~.0~18,23~]hexacosa-2,4,6,8(26),9,11,13-heptaen-15-one	C26 H29 N O5
TRUE	Strictosidine	C27 H34 N2 O9
TRUE	5-Oxoprolylprolyl-N-[11-sec-butyl-14-carboxy-5-isopropyl-3,6,9,12-tetraoxo-1,4,7,10,13-pentaazatricyclo[14.6.1.0~17,22~]tricosa-16(23),17,19,21-tetraen-2-yl]tyrosinamide	C45 H57 N9 O11
TRUE	[Similar to: QLH; ΔMass: -17.0307 Da]	C12 H25 N7 O7
TRUE	Binodenoson	C17 H25 N7 O4
TRUE	N(6)-OH-Me-Adenosine	C11 H15 N5 O5
TRUE	Azacortid	C25 H30 F N O6
TRUE	Linagliptin	C25 H28 N8 O2
TRUE	Sophoramine	C15 H20 N2 O
TRUE	Imatinib	C29 H31 N7 O
TRUE	Ciprofloxacin	C17 H18 F N3 O3
TRUE	deoxyuridine	C9 H12 N2 O5
TRUE	Lyngbyatoxin C	C27 H39 N3 O3
TRUE	Alovudine	C10 H13 F N2 O4
TRUE	ARTOCARPIN	C26 H28 O6
TRUE	[Similar to: 1,2-dimethylcyclopropane-1,2-dicarbohydrazide; ΔMass: 156.0745 Da]	C14 H28 N6 P2
TRUE	Naftopidil	C24 H28 N2 O3
TRUE	[Similar to: 1-{(1S,2S,3S,4R,5R)-3-Hydroxy-4-[(2-methoxyethyl)amino]-6,8-dioxabicyclo[3.2.1]oct-2-yl}-3-(3-methoxyphenyl)urea; ΔMass: -9.9883 Da]	C12 H23 N9 O4
TRUE	(6beta,8xi,11beta,14xi,16alpha)-9-Fluoro-6,11,17,21-tetrahydroxy-16-methylpregna-1,4-diene-3,20-dione	C22 H29 F O6
TRUE	2-({[3-(4-Chlorophenyl)-8-methyl-8-azabicyclo[3.2.1]oct-2-yl]methyl}{2-[(2-sulfanylethyl)amino]ethyl}amino)ethanethiol	C21 H34 Cl N3 S2
TRUE	tamibarotene	C22 H25 N O3
TRUE	[Similar to: Orotidine 5'-monophosphate; ΔMass: -69.9291 Da]	C8 H20 N4 O4 P2
TRUE	Cromakalim	C16 H18 N2 O3
TRUE	Deflazacort	C25 H31 N O6
TRUE	Barnidipine	C27 H29 N3 O6
TRUE	AJ3255000	C16 H16 O2
TRUE	Tilnoprofen arbamel	C20 H22 N2 O4
TRUE	(R)-balofloxacin	C20 H24 F N3 O4
TRUE	Elsibucol	C35 H54 O4 S2
TRUE	Bufotalin	C26 H36 O6
TRUE	Pelubiprofen	C16 H18 O3
TRUE	MFCD00056554	C24 H32 O9
TRUE	(Z)-N-(6-Amino-2-{(Z)-[(2,3-dihydroxyphenyl)(hydroxy)methylene]amino}-1-hydroxyhexylidene)serine	C16 H23 N3 O7
TRUE	fenpropathrin [ANSI]	C22 H23 N O3
TRUE	(+/-)-pantetheine	C11 H22 N2 O4 S
TRUE	cinitapride	C21 H30 N4 O4
TRUE	I5TB3NZ94T	C26 H21 N3 O
TRUE	2-methoxyestrone 3-glucosiduronic acid	C25 H32 O9
TRUE	L-365,260	C24 H22 N4 O2
TRUE	thr-arg	C10 H21 N5 O4
TRUE	Iocarmic acid	C24 H20 I6 N4 O8
TRUE	asn-asn	C8 H14 N4 O5
TRUE	Motesanib	C22 H23 N5 O
TRUE	diacetyl trimer	C12 H18 O6
TRUE	6-(1-Hydroxyethyl)-3-(hydroxymethyl)-2,7-dioxabicyclo[4.1.0]hept-3-en-5-one	C8 H10 O5
TRUE	methaphenilene	C15 H20 N2 S
TRUE	mangostenone B	C28 H30 O6
TRUE	dalvastatin	C24 H31 F O3
TRUE	casimiroedine	C21 H27 N3 O6
TRUE	[Similar to: ELK; ΔMass: -147.0923 Da]	C7 H15 N9 O
TRUE	NP-002477	C28 H37 N O7
TRUE	Helenalin	C15 H18 O4
TRUE	Zicronapine	C22 H27 Cl N2
TRUE	N-[4-(Hydroxymethyl)-3-{[4-(3-pyridinyl)-2-pyrimidinyl]amino}-1,5-cyclohexadien-1-yl]-4-[(4-methyl-1-piperazinyl)methyl]benzamide	C29 H33 N7 O2
TRUE	Deserpidine	C32 H38 N2 O8
TRUE	4-Amino-1-[(2xi)-5-O-{hydroxy[(hydroxy{(2R)-3-[(10-methyldodecanoyl)oxy]-2-[(12-methyltridecanoyl)oxy]propoxy}phosphoryl)oxy]phosphoryl}-beta-D-threo-pentofuranosyl]-2(1H)-pyrimidinone	C39 H71 N3 O15 P2
TRUE	fluprednisolone	C21 H27 F O5
TRUE	Disoxaril	C20 H26 N2 O3
TRUE	Metofoline	C20 H24 Cl N O2
TRUE	2-[2,5-Dihydroxy-4-methoxy-3-(3-methyl-2-buten-1-yl)phenyl]-5,7-dihydroxy-3-(3-methyl-2-buten-1-yl)-4H-chromen-4-one	C26 H28 O7
TRUE	omecamtiv mecarbil	C20 H24 F N5 O3
TRUE	D-gamma-Glutamyl-S-[(5Z,8beta,12E,15S)-1,15-dihydroxy-1,11-dioxoprosta-5,12-dien-9-yl]-L-cysteinylglycine	C30 H47 N3 O10 S
TRUE	Pyrrobutamine	C20 H22 Cl N
TRUE	aleplasinin	C28 H27 N O3
TRUE	chlorbenzoxamine	C27 H31 Cl N2 O
TRUE	3-[(4-hydroxyphenyl)methyl]-octahydropyrrolo[1,2-a]pyrazine-1,4-dione	C14 H16 N2 O3
TRUE	mangostenone B	C28 H30 O6
TRUE	(2E,4Z)-2-Hydroxy-6-(2-hydroxyphenoxy)-6-oxo-2,4-hexadienoic acid	C12 H10 O6
TRUE	Fenestrel	C16 H20 O2
TRUE	2-({6-O-[(2R,3R,4R)-3,4-Dihydroxy-4-(hydroxymethyl)tetrahydro-2-furanyl]-D-glucopyranosyl}oxy)-2-methylbutanenitrile	C16 H27 N O10
TRUE	asn-asn	C8 H14 N4 O5
TRUE	MOPS	C7 H15 N O4 S
TRUE	arildone	C20 H29 Cl O4
TRUE	Benzoyl-y-tropeine	C15 H19 N O2
TRUE	Codonocarpine	C26 H31 N3 O5
TRUE	Benfluorex	C19 H20 F3 N O2
TRUE	Lomefloxacin	C17 H19 F2 N3 O3
TRUE	1,5-Methano-1H,3H,11H-furo(3,4-g)pyrano(3,2-b)xanthene-1-crotonic acid, 3a,4,5,7-tetrahydro-8-hydroxy-alpha,3,3,11-tetramethyl-13-(3-methyl-2-butenyl)-11-(4-methyl-3-pentenyl)-7,15-dioxo-, (Z)-	C38 H44 O8
TRUE	vilazodone	C26 H27 N5 O2
TRUE	Lactobionic acid	C12 H22 O12
TRUE	2-[(6'R,8'aS)-4,6'-dihydroxy-2',5',5',8'a-tetramethyl-6-oxo-3,3',4',4'a,5',6,6',7,7',8,8',8'a-dodecahydro-2'H-spiro[furo[2,3-e]isoindole-2,1'-naphthalene]-7-yl]pentanedioic acid	C28 H37 N O8
TRUE	Glucozaluzanin C	C21 H28 O8
TRUE	Glycoursodeoxycholic acid 3-sulfate	C26 H43 N O8 S
TRUE	β-mangostin	C25 H28 O6
TRUE	6-Hydroxy-3,4a,5-trimethyl-2-oxo-2,4,4a,5,6,7,8,8a,9,9a-decahydronaphtho[2,3-b]furan-4-yl 3-chloro-2-hydroxy-2-methylbutanoate	C20 H29 Cl O6
TRUE	Benazepril	C24 H28 N2 O5
TRUE	Tentoxin	C22 H30 N4 O4
TRUE	buphenine	C19 H25 N O2
TRUE	vilazodone	C26 H27 N5 O2
TRUE	Michler's ketone	C17 H20 N2 O
TRUE	Emicerfont	C22 H24 N6 O2
TRUE	Tentoxin	C22 H30 N4 O4
TRUE	Calabaxanthone	C24 H24 O5
TRUE	(2E,4Z)-2-Hydroxy-6-(2-hydroxyphenoxy)-6-oxo-2,4-hexadienoic acid	C12 H10 O6
TRUE	GLIMEPIRIDE, CIS-	C24 H34 N4 O5 S
TRUE	2-methoxyestrone 3-glucosiduronic acid	C25 H32 O9
TRUE	FTC	C22 H25 N3 O3
TRUE	Niaprazine	C20 H25 F N4 O
TRUE	Formoterol	C19 H24 N2 O4
TRUE	Mitoxantrone	C22 H28 N4 O6
TRUE	XY8575000	C8 H11 N3 O6
TRUE	Decaline	C26 H31 N O5
TRUE	methaphenilene	C15 H20 N2 S
TRUE	8,12-Dihydroxy-2,2',2',6,9,13-hexamethyl-16-methylene-6'H,11H-spiro[10,14-dioxatetracyclo[7.6.1.0~1,12~.0~2,7~]hexadec-6-ene-5,3'-pyran]-6',11,15-trione	C25 H30 O8
TRUE	Fuscaxanthone C	C26 H30 O6
TRUE	6-[(3,3-Dimethyl-2-oxiranyl)methyl]-5-hydroxy-7-methoxy-2-(3,4,5-trimethoxyphenyl)-2,3-dihydro-4H-chromen-4-one	C24 H28 O8
TRUE	Ozagrel	C13 H12 N2 O2
TRUE	Mitoguazone	C5 H12 N8
TRUE	PUROMYCIN	C22 H29 N7 O5
TRUE	Compound III(S)	C22 H30 N2 O3
TRUE	Pimobendan	C19 H18 N4 O2
TRUE	[Similar to: Microcystin LA; ΔMass: -669.4072 Da]	C7 H16 N2 O5 S
TRUE	4b,14a-Dihydroxy-2-(2-hydroxy-2-propanyl)-12b,12c-dimethyl-5,6,6a,7,12,12b,12c,13,14,14a-decahydro-2H-chromeno[5',6':6,7]indeno[1,2-b]indol-3(4bH)-one	C27 H33 N O5
TRUE	doramapimod	C31 H37 N5 O3
TRUE	Cotylenin F	C33 H54 O11
TRUE	Ocaperidone	C24 H25 F N4 O2
TRUE	rutaevin	C26 H30 O9
TRUE	Emivirine	C17 H22 N2 O3
TRUE	Invega	C23 H27 F N4 O3
TRUE	pretazettine	C18 H21 N O5
TRUE	Sagopilone	C30 H41 N O6 S
TRUE	LysoPC(18:4(6Z,9Z,12Z,15Z))	C26 H46 N O7 P
TRUE	Nefazodone	C25 H32 Cl N5 O2
TRUE	Iocarmic acid	C24 H20 I6 N4 O8
TRUE	CYCLO(-SER-TYR)	C12 H14 N2 O4
TRUE	(4-Benzyl-1-piperidinyl)[(6S)-5-(4-chlorobenzyl)-4,5,6,7-tetrahydro-1H-imidazo[4,5-c]pyridin-6-yl]methanone	C26 H29 Cl N4 O
TRUE	Bederocin	C20 H21 Br F N3 O S
TRUE	BEVANTOLOL	C20 H27 N O4
TRUE	2-(2,4-Dihydroxyphenyl)-3-[(2Z)-3,7-dimethyl-2,6-octadien-1-yl]-5,7-dihydroxy-6-[(2E)-4-hydroxy-3-methyl-2-buten-1-yl]-4H-chromen-4-one	C30 H34 O7
TRUE	Quinaprilat	C23 H26 N2 O5
TRUE	Disoxaril	C20 H26 N2 O3
TRUE	temanogrel	C24 H28 N4 O4
TRUE	25YF317R6S	C33 H38 N2 O8
TRUE	N6-Dimethyladenosine	C12 H17 N5 O4
TRUE	Ethyl 3-(benzoyloxy)-8-methyl-8-azabicyclo[3.2.1]octane-2-carboxylate	C18 H23 N O4
TRUE	1-(Diisobutylamino)-3-(1,3-dimethyl-2,6-dioxo-2,3,6,7-tetrahydro-1H-purin-8-yl)-2-propanyl benzoate	C25 H35 N5 O4
TRUE	amquinate	C18 H24 N2 O3
TRUE	4-Hydroxyprolylmethionine	C10 H18 N2 O4 S
TRUE	(1R,4Z,6R,7S,11Z)-6,7,14-Trimethyl-3,8,17-trioxo-4-vinyl-2,9-dioxa-14-azabicyclo[9.5.1]heptadeca-4,11-dien-7-yl acetate	C21 H27 N O7
TRUE	Itopride	C20 H26 N2 O4
TRUE	Lacinilene C 7-methyl ether	C16 H20 O3
TRUE	Linifanib	C21 H18 F N5 O
TRUE	(13R,19S)-8,16,19,22,22-Pentahydroxy-16,22-dioxido-10-oxo-11,15,17,21-tetraoxa-16lambda~5~,22lambda~5~-diphosphadocosan-13-yl 3-hydroxydodecanoate	C28 H56 O15 P2
TRUE	4-Cyano-4-[3-(cyclopentyloxy)-4-methoxyphenyl]cyclohexanecarboxylic acid	C20 H25 N O4
TRUE	Linagliptin	C25 H28 N8 O2
TRUE	KCO 1	C17 H19 N O2
TRUE	feruloylserotonin	C20 H20 N2 O4
TRUE	2,3-Diacetoxyursa-12,18-dien-28-oic acid	C34 H50 O6
TRUE	tribuzone	C22 H24 N2 O3
TRUE	Disoxaril	C20 H26 N2 O3
TRUE	Mitragynine	C23 H30 N2 O4
TRUE	Sibiromycin	C24 H33 N3 O7
TRUE	Carapanaubine	C23 H28 N2 O6
TRUE	4-(Acetoxymethyl)-7-(chloromethyl)-7-hydroxy-1,6,7,7a-tetrahydrocyclopenta[c]pyran-1,6-diyl bis(3-methylbutanoate)	C22 H31 Cl O8
TRUE	4-Hydroxy-3-(hydroxymethyl)-6,6,7b-trimethyl-2,4,4a,5,6,7,7a,7b-octahydro-1H-cyclobuta[e]inden-2-yl 3-chloro-6-hydroxy-4-methoxy-2-methylbenzoate	C24 H31 Cl O6
TRUE	amquinate	C18 H24 N2 O3
TRUE	epi-Tulipinolide	C17 H22 O4
TRUE	navenone A	C15 H15 N O
TRUE	(1E,5Z)-14-[1-(1H-Indol-3-yl)ethyl]-4,6,15,15a-tetramethyl-9,10,14,14a,15,15a,16a,16b-octahydro-3H-cyclotrideca[d]oxireno[f]isoindole-7,8,11,12(4H,13H)-tetrone	C33 H38 N2 O5
TRUE	4-(Acetoxymethyl)-7-(chloromethyl)-7-hydroxy-1,6,7,7a-tetrahydrocyclopenta[c]pyran-1,6-diyl bis(3-methylbutanoate)	C22 H31 Cl O8
TRUE	5-[3-(Methylamino)propyl]-10,11-dihydro-5H-dibenzo[b,f]azepin-2-yl beta-D-glucopyranosiduronic acid	C24 H30 N2 O7
TRUE	Codeine-6-glucuronide	C24 H29 N O9
TRUE	[3-(Hydroxymethyl)-3-methyl-2-oxobicyclo[2.2.1]hept-1-yl]methyl hexopyranoside	C16 H26 O8
TRUE	biotinamide	C10 H17 N3 O2 S
TRUE	Ranolazine	C24 H33 N3 O4
TRUE	Tentoxin	C22 H30 N4 O4
TRUE	2-O-caffeoylglucaric acid	C15 H16 O11
TRUE	Methionylleucine	C11 H22 N2 O3 S
TRUE	dimefline	C20 H21 N O3
TRUE	OLOPATADINE N-OXIDE	C21 H23 N O4
TRUE	Kanokoside A	C21 H32 O12
TRUE	1,18-Diamino-9-methyl-4,15-dioxo-8,11-dithia-5,14-diazaoctadecane-1,6,13,18-tetracarboxylic acid (non-preferred name)	C19 H32 N4 O10 S2
TRUE	Tanzisertib	C21 H23 F3 N6 O2
TRUE	hydroxyhexamide	C15 H22 N2 O4 S
TRUE	LysoPC(18:4(6Z,9Z,12Z,15Z))	C26 H46 N O7 P
TRUE	DEXAMETHASONE PHENYLPROPIONATE	C31 H37 F O6
TRUE	4-Hydroxy-3-(hydroxymethyl)-6,6,7b-trimethyl-2,4,4a,5,6,7,7a,7b-octahydro-1H-cyclobuta[e]inden-2-yl 3-chloro-6-hydroxy-4-methoxy-2-methylbenzoate	C24 H31 Cl O6
TRUE	(.+/-.)-Laudanosine	C21 H27 N O4
TRUE	Acetylblasticidin S	C19 H28 N8 O6
TRUE	Darunavir	C27 H37 N3 O7 S
TRUE	Cucurbitacin E	C32 H44 O8
TRUE	[(2-{4-[(1Z)-1,2-Diphenyl-1-buten-1-yl]phenoxy}ethyl)(methyl)amino]methyl beta-D-glucopyranosiduronic acid	C32 H37 N O8
TRUE	biotinamide	C10 H17 N3 O2 S
TRUE	IN00258	C19 H19 N O2
TRUE	1-[2,4-Dihydroxy-5-(3-methyl-2-buten-1-yl)phenyl]-2-hydroxy-3-[4-hydroxy-3-methoxy-5-(3-methyl-2-buten-1-yl)phenyl]-1-propanone	C26 H32 O6
TRUE	O-DESMETHYLCARVEDILOL	C23 H24 N2 O4
TRUE	dihydrochelerythrine	C21 H19 N O4
TRUE	meprednisone	C22 H28 O5
TRUE	arg-cys	C9 H19 N5 O3 S
TRUE	haplophytine	C37 H40 N4 O7
TRUE	Nimodipine	C21 H26 N2 O7
TRUE	daphnoline	C35 H36 N2 O6
TRUE	cycloheterophyllin	C30 H30 O7
TRUE	N-trans-sinapoyltyramine	C19 H21 N O5
TRUE	barmastine	C27 H29 N7 O2
TRUE	Yazumycin A	C19 H34 N8 O8
TRUE	(2R)-1-{[(2-Aminoethoxy)(hydroxy)phosphoryl]oxy}-3-hydroxy-2-propanyl (5Z,8Z,11Z,14Z,17Z)-5,8,11,14,17-icosapentaenoate	C25 H42 N O7 P
TRUE	rolitetracycline	C27 H33 N3 O8
TRUE	Benazepril	C24 H28 N2 O5
TRUE	Meleagrin	C23 H23 N5 O4
TRUE	Isococculidine	C18 H23 N O2
TRUE	Peptidoglycan(N-acetyl-D-glucosamine)	C34 H60 N8 O18
TRUE	Methohexital	C14 H18 N2 O3
TRUE	1-oleoyl-sn-glycero-3-phospho-D-myo-inositol	C27 H51 O12 P
TRUE	barmastine	C27 H29 N7 O2
TRUE	Rilpivirine	C22 H18 N6
TRUE	(2E)-1-(4-Hydroxyphenyl)-3-(5-methoxy-2,2-dimethyl-2H-chromen-6-yl)-2-propen-1-one	C21 H20 O4
TRUE	240I539PWQ	C5 H14 N O6 P
TRUE	Omadacycline	C29 H40 N4 O7
TRUE	(.+/-.)-Laudanosine	C21 H27 N O4
TRUE	Thiethylperazine	C22 H29 N3 S2
TRUE	Cepharanthine	C37 H38 N2 O6
TRUE	aganepag	C24 H31 N O4 S
TRUE	(2alpha,3beta,5alpha,15beta,25R)-2,15-dihydroxyspirostan-3-yl beta-D-glucopyranosyl-(1->3)-beta-D-glucopyranosyl-(1->2)-[beta-D-xylopyranosyl-(1->3)]-beta-D-glucopyranosyl-(1->4)-beta-D-galactopyranoside	C56 H92 O29
TRUE	propranolol	C16 H21 N O2
TRUE	1,3-Dibenzyltetramethyldisiloxane	C18 H26 O Si2
TRUE	TU4153400	C25 H32 O8
TRUE	Leukotriene C4	C30 H47 N3 O9 S
TRUE	Harringtonin	C28 H37 N O9
TRUE	Pelubiprofen	C16 H18 O3
TRUE	Rolipram	C16 H21 N O3
TRUE	Itopride	C20 H26 N2 O4
TRUE	Mitoguazone	C5 H12 N8
TRUE	[Similar to: Biotin; ΔMass: 0.0512 Da]	C7 H16 N8 O2
TRUE	GW6471	C35 H36 F3 N3 O5
TRUE	vilazodone	C26 H27 N5 O2
TRUE	(2alpha,3beta,5alpha,15beta,25R)-2,15-dihydroxyspirostan-3-yl beta-D-glucopyranosyl-(1->3)-beta-D-glucopyranosyl-(1->2)-[beta-D-xylopyranosyl-(1->3)]-beta-D-glucopyranosyl-(1->4)-beta-D-galactopyranoside	C56 H92 O29
TRUE	2-(4-Chlorophenyl)-1-{4-[2-(diethylamino)ethoxy]phenyl}-1-phenylethanol	C26 H30 Cl N O2
TRUE	Baytoan	C14 H18 Cl N3 O2
TRUE	Disoxaril	C20 H26 N2 O3
TRUE	(2R,3R,4aR,6R,8aS)-6-[2-(beta-D-Glucopyranosyloxy)-2-propanyl]-3-hydroxy-8a-methyl-4-methylenedecahydro-2-naphthalenyl 6-O-[(2R,3R,4R)-3,4-dihydroxy-4-(hydroxymethyl)tetrahydro-2-furanyl]-beta-D-gluco pyranoside	C32 H54 O17
TRUE	4-Hydroxyprolylmethionine	C10 H18 N2 O4 S
TRUE	Oxyphencyclimine	C20 H28 N2 O3
TRUE	Dobutamine	C18 H23 N O3
TRUE	(1R,4Z,6R,7S,11Z)-6,7,14-Trimethyl-3,8,17-trioxo-4-vinyl-2,9-dioxa-14-azabicyclo[9.5.1]heptadeca-4,11-dien-7-yl acetate	C21 H27 N O7
TRUE	tricoumaroyl spermidine	C34 H37 N3 O6
TRUE	2-Naphthyl N-acetylphenylalaninate	C21 H19 N O3
TRUE	Emivirine	C17 H22 N2 O3
TRUE	[Similar to: NP-002047; ΔMass: -160.1771 Da]	C6 H9 N2 O P S
TRUE	2-[2-Oxo-9-(sulfooxy)-8,9-dihydro-2H-furo[2,3-h]chromen-8-yl]-2-propanyl 3-methyl-2-butenoate	C19 H20 O9 S
TRUE	[Similar to: 6-[(3-methoxypropyl)amino]-4-oxo-2-(2-thienyl)-3,4-dihydro-2H-1,3-thiazine-5-carbonitrile; ΔMass: -94.0869 Da]	C3 H5 N O8 S
TRUE	(7alpha,13beta)-2-Oxospartein-13-yl 3,5-dihydroxy-4-methoxybenzoate	C23 H30 N2 O6
TRUE	osaterone acetate	C22 H27 Cl O5
TRUE	Carvedilol	C24 H26 N2 O4
TRUE	cryptopleurine	C24 H27 N O3
TRUE	propranolol	C16 H21 N O2
TRUE	melicopicine	C18 H19 N O5
TRUE	[Similar to: 2-(Acetylamino)hexanoic acid; ΔMass: 29.9766 Da]	C7 H14 N3 O2 P
TRUE	(1S,2R,4R,5R,6S,8R,10S,11S,12R,14R,15R,19S,21R)-6-(3-Furyl)-4,12,16,19-tetrahydroxy-5,11,15-trimethyl-3-oxo-9,17-dioxahexacyclo[13.3.3.0~1,14~.0~2,11~.0~5,10~.0~8,10~]henicos-21-yl acetate	C28 H36 O10
TRUE	pretazettine	C18 H21 N O5
TRUE	MFCD08705702	C16 H19 N O
TRUE	1-arachidonoyl-sn-glycerol 3-phosphate	C23 H39 O7 P
TRUE	6-(2-Hydroxyethyl)-5,6-dihydrosanguinarine	C22 H19 N O5
TRUE	N',O'-DIACETYLFUSAROCHROMANONE	C19 H24 N2 O6
TRUE	BEVANTOLOL	C20 H27 N O4
TRUE	gemifloxacin	C18 H20 F N5 O4
TRUE	Thymidine	C10 H14 N2 O5
TRUE	Piperlonguminine	C16 H19 N O3
TRUE	jamaicamide C	C27 H39 Cl N2 O4
TRUE	Selodenoson	C17 H24 N6 O4
TRUE	N-acetylleukotriene E4	C25 H39 N O6 S
TRUE	(1S,4R,9beta,16alpha,23E)-20,25-Dihydroxy-9,10,14-trimethyl-11,22-dioxo-4,9-cyclo-9,10-secocholesta-2,5,23-triene-1,2,16-triyl triacetate	C36 H50 O10
TRUE	1-arachidonoyl-sn-glycerol 3-phosphate	C23 H39 O7 P
TRUE	Omadacycline	C29 H40 N4 O7
TRUE	Magnoline	C36 H40 N2 O6
TRUE	Corraton	C9 H14 N4 O4
TRUE	2-Dodecylbenzenesulfonic acid	C18 H30 O3 S
TRUE	leucomycin A7	C38 H63 N O14
TRUE	gln-asn	C9 H16 N4 O5
TRUE	(6Z,9Z,11E,13E,15R)-15-{[(2S)-2-Amino-2-carboxyethyl]sulfanyl}-16-hydroxy-6,9,11,13-icosatetraenedioic acid	C23 H35 N O7 S
TRUE	(3beta,22S,25S)-26-(beta-D-Glucopyranosyloxy)-22,25-epoxyfurost-5-en-3-yl 6-deoxy-alpha-L-mannopyranosyl-(1->2)-[beta-D-glucopyranosyl-(1->4)]-beta-D-glucopyranoside	C51 H82 O23
TRUE	Trimebutine	C22 H29 N O5
TRUE	Asclepin	C31 H42 O10
TRUE	4-Hydroxyprolylmethionine	C10 H18 N2 O4 S
TRUE	Axisothiocyanate 3	C16 H25 N S
TRUE	Linetastine	C35 H40 N2 O6
TRUE	rolitetracycline	C27 H33 N3 O8
TRUE	DL-Nordihydroguaiaretic acid	C18 H22 O4
TRUE	Linagliptin	C25 H28 N8 O2
TRUE	Prednicarbate	C27 H36 O8
TRUE	PD123177	C29 H28 N4 O3
TRUE	glyceraldehyde 3-phosphate	C3 H7 O6 P
TRUE	Tritoqualine	C26 H32 N2 O8
TRUE	Mitoguazone	C5 H12 N8
TRUE	2IAP3WIO1P	C20 H23 N O5
TRUE	ENADENINE	C10 H13 N5
TRUE	AMADINONE ACETATE	C22 H27 Cl O4
TRUE	Cepharanthine	C37 H38 N2 O6
TRUE	Ilepcimide	C15 H17 N O3
TRUE	Dobutamine	C18 H23 N O3
TRUE	N',O'-DIACETYLFUSAROCHROMANONE	C19 H24 N2 O6
TRUE	Lobelanine	C22 H25 N O2
TRUE	(5E)-7,7-Dimethyl-4-oxa-8-thia-2,5-diazanon-5-en-3-one	C7 H14 N2 O2 S
TRUE	Norgestrienone	C20 H22 O2
TRUE	N~1~-[8-sec-Butyl-21-hydroxy-2-(1-hydroxyethyl)-15-[2-(4-hydroxyphenyl)ethyl]-5-(4-methoxybenzyl)-4,11-dimethyl-3,6,9,13,16,22-hexaoxo-10-oxa-1,4,7,14,17-pentaazabicyclo[16.3.1]docos-12-yl]-N~2~-formy lglutamamide	C46 H64 N8 O14
TRUE	Disoxaril	C20 H26 N2 O3
TRUE	(+/-)-6-Acetonyldihydrochelerythrine	C24 H23 N O5
TRUE	(2alpha,3beta,5alpha,15beta,25R)-2,15-dihydroxyspirostan-3-yl beta-D-glucopyranosyl-(1->3)-beta-D-glucopyranosyl-(1->2)-[beta-D-xylopyranosyl-(1->3)]-beta-D-glucopyranosyl-(1->4)-beta-D-galactopyranoside	C56 H92 O29
TRUE	N-[2-(3,4-Dimethoxyphenyl)ethyl]-3-(3-hydroxy-4-methoxyphenyl)propanamide	C20 H25 N O5
TRUE	(6Z,9Z,11E,13E,15R)-15-{[(2S)-2-Amino-2-carboxyethyl]sulfanyl}-16-hydroxy-6,9,11,13-icosatetraenedioic acid	C23 H35 N O7 S
TRUE	d-berbamine	C37 H40 N2 O6
TRUE	barmastine	C27 H29 N7 O2
TRUE	trimethobenzamide	C21 H28 N2 O5
TRUE	2-[(1,2-Dimethoxy-12-methyl-12,13-dihydro[1,3]benzodioxolo[5,6-c]phenanthridin-13-yl)methyl]-7-methoxy-2,6-dimethyl-2,6-dihydro-5H-pyrano[3,2-c]quinolin-5-one	C37 H34 N2 O7
TRUE	2-Hydroxy-3-(phosphonooxy)propyl (9Z,12Z,15Z)-9,12,15-octadecatrienoate	C21 H37 O7 P
TRUE	Medifoxamine	C16 H19 N O2
TRUE	2'-Norberbamunine	C35 H38 N2 O6
TRUE	(+)-Corydaline	C22 H27 N O4
TRUE	MFCD00020424	C18 H20 N2 O3
TRUE	Ranolazine	C24 H33 N3 O4
TRUE	buphenine	C19 H25 N O2
TRUE	Pimelea factor P2	C37 H50 O9
TRUE	(2R,3R,4S,5S,6R)-2-({[(2S,3aS,7aS)-1-{2-[(1-Carboxypropyl)amino]propanoyl}octahydro-1H-indol-2-yl]carbonyl}oxy)-3,4,5-trihydroxy-6-methyltetrahydro-2H-pyran-2-carboxylic acid	C23 H36 N2 O11
TRUE	Disoxaril	C20 H26 N2 O3
TRUE	Z-Gly-Pro-Leu-Gly-Pro	C28 H39 N5 O8
TRUE	3-[(2Z)-1-Oxo-2-buten-2-yl]pentanedioic acid	C9 H12 O5
TRUE	Mitiglinide	C19 H25 N O3
TRUE	3-Thiohexyl acetate	C8 H16 O2 S
TRUE	WIN I(S)	C21 H28 N2 O3
TRUE	Adlerol	C18 H22 O6
TRUE	4-[(3,3-Dimethyl-2-oxiranyl)(hydroxy)methyl]-1-hydroxy-3,5,6-trimethoxy-10-methyl-9(10H)-acridinone	C22 H25 N O7
TRUE	1-Azabicyclo[2.2.2]oct-3-yl (1S,4R)-4-hydroxy-1-phenyl-3,4-dihydro-2(1H)-isoquinolinecarboxylate	C23 H26 N2 O3
TRUE	Harringtonin	C28 H37 N O9
TRUE	rescinnamine	C35 H42 N2 O9
TRUE	(6R,7R)-1,2,3,13-Tetramethoxy-6,7-dimethyl-5,6,7,8-tetrahydrobenzo[3',4']cycloocta[1',2':4,5]benzo[1,2-d][1,3]dioxol-6-ol	C23 H28 O7
TRUE	Captodiam	C21 H29 N S2
TRUE	vilazodone	C26 H27 N5 O2
TRUE	Z-Gly-Pro-Leu-Gly-Pro	C28 H39 N5 O8
TRUE	Labetalol	C19 H24 N2 O3
TRUE	16-ketoestrone	C18 H20 O3
TRUE	Zipeprol	C23 H32 N2 O3
TRUE	Risperidone	C23 H27 F N4 O2
TRUE	Oxatomide	C27 H30 N4 O
TRUE	Methionylleucine	C11 H22 N2 O3 S
TRUE	gln-asn	C9 H16 N4 O5
TRUE	Lucitanib	C26 H25 N3 O4
TRUE	1,2-Dimethoxy-12,13-dimethyl-12,13-dihydro[1,3]benzodioxolo[5,6-c]phenanthridine	C22 H21 N O4
TRUE	Enpromate	C22 H23 N O2
TRUE	3-[(2Z)-1-Oxo-2-buten-2-yl]pentanedioic acid	C9 H12 O5
TRUE	(S)-(-)-tetrahydropalmatine	C21 H25 N O4
TRUE	gibberellin A(3) O-beta-D-glucoside	C25 H32 O11
TRUE	sudan 7b	C24 H21 N5
TRUE	S-Isopropyl thiosenecioate	C8 H14 O S
TRUE	Cortivazol	C32 H38 N2 O5
TRUE	ifetroban	C25 H32 N2 O5
TRUE	Metamiton	C10 H10 N4 O
TRUE	Rhynchophylline	C22 H28 N2 O4
TRUE	BNB57S7DWT	C18 H25 N O2
TRUE	Amikacin	C22 H43 N5 O13
TRUE	16-ketoestrone	C18 H20 O3
TRUE	Labetalol	C19 H24 N2 O3
TRUE	(6aR,7aS)-12-Acetyl-6-hydroxy-7a-(2-methyl-3-buten-2-yl)-7,7a,12,12a-tetrahydroindolo[3',2':4,5]pyrrolo[2,1-c][1,4]benzodiazepin-14(6aH)-one	C25 H25 N3 O3
TRUE	deoxylimonoic acid	C26 H32 O8
TRUE	Medifoxamine	C16 H19 N O2
TRUE	kurarinol	C26 H32 O7
TRUE	Methionylleucine	C11 H22 N2 O3 S
TRUE	(+)-Gibberellic acid	C19 H22 O6
TRUE	(+/-)-pantetheine	C11 H22 N2 O4 S
TRUE	(4R,5S,6S,7R)-4,7-Dibenzyl-5,6-dihydroxy-1,3-bis[4-(hydroxymethyl)benzyl]-1,3-diazepan-2-one	C35 H38 N2 O5
TRUE	aspoquinolone A	C27 H31 N O6
TRUE	4-[(4-Methyl-4-oxido-1-piperazinyl)methyl]-N-(4-methyl-3-{[4-(3-pyridinyl)-2-pyrimidinyl]amino}phenyl)benzamide	C29 H31 N7 O2
TRUE	Thymopentin	C30 H49 N9 O9
TRUE	Desmethylsildenafil	C21 H28 N6 O4 S
TRUE	Oxilorphan	C20 H27 N O2
TRUE	(+)-podocarpic acid	C17 H22 O3
TRUE	Dobutamine	C18 H23 N O3
TRUE	melicopicine	C18 H19 N O5
TRUE	MFCD00020424	C18 H20 N2 O3
TRUE	Captodiam	C21 H29 N S2
TRUE	N-[4-(Hydroxymethyl)-3-{[4-(3-pyridinyl)-2-pyrimidinyl]amino}-1,5-cyclohexadien-1-yl]-4-[(4-methyl-1-piperazinyl)methyl]benzamide	C29 H33 N7 O2
TRUE	NP-012816	C43 H60 N2 O12
TRUE	Evacetrapib	C31 H36 F6 N6 O2
TRUE	Olmesartan medoxomil	C29 H30 N6 O6
TRUE	Butorphanol	C21 H29 N O2
TRUE	Diphenolic acid	C17 H18 O4
TRUE	Athamantin	C24 H30 O7
TRUE	gamma-L-glutamylbutirosin B	C26 H48 N6 O15
TRUE	(2R)-1-{[(2-Aminoethoxy)(hydroxy)phosphoryl]oxy}-3-hydroxy-2-propanyl (6Z,9Z,12Z,15Z)-6,9,12,15-octadecatetraenoate	C23 H40 N O7 P
TRUE	3-{[Hexopyranosyl-(1->6)hexopyranosyl-(1->3)hexopyranosyl]oxy}-2-hydroxyolean-12-ene-23,28-dioic acid	C48 H76 O21
TRUE	5'-O-{Hydroxy[(hydroxy{(2R)-3-[(3-hydroxydecanoyl)oxy]-2-[(17-methyloctadecanoyl)oxy]propoxy}phosphoryl)oxy]phosphoryl}cytidine	C41 H75 N3 O16 P2
TRUE	(Z,5Z)-5-{[(1Z,2S)-6-Amino-1-{[(1Z,2R)-1-{[(1R)-1-carboxyethyl]imino}-1-hydroxy-2-propanyl]imino}-1-hydroxy-2-hexanyl]imino}-N-[(2S)-2-amino-1-hydroxypropylidene]-5-hydroxy-L-norvaline	C20 H36 N6 O8
TRUE	Quinaprilat	C23 H26 N2 O5
TRUE	ARTOCARPIN	C26 H28 O6
TRUE	[Similar to: NP-008521; ΔMass: -53.0654 Da]	C6 H7 N7 O
TRUE	DIBUNATE	C18 H24 O3 S
TRUE	1-arachidonoyl-sn-glycerol 3-phosphate	C23 H39 O7 P
TRUE	2-Methoxy-4-[(1E)-3-oxo-1-propen-1-yl]phenyl beta-D-glucopyranoside	C16 H20 O8
TRUE	Loxoribine	C13 H17 N5 O6
TRUE	Scopoletin acetate	C12 H10 O5
TRUE	MFCD00084808	C19 H24 O4
TRUE	epicainide	C21 H26 N2 O2
TRUE	2,6-Bis(3,4-methylenedioxyphenyl)-3,7-dioxabicyclo(3.3.0)octane	C20 H18 O6
TRUE	(14E,16S,17S)-8-(4-Morpholinyl)-17-[2-(4-morpholinyl)-2-oxoethyl]-12-oxa-1,4-diazatricyclo[14.3.1.06,11]icosa-6,8,10,14-tetraen-2-one	C27 H38 N4 O5
TRUE	Calcimycin	C29 H37 N3 O6
TRUE	(2R)-2-Hydroxy-3-(phosphonooxy)propyl (8Z,11Z,14Z)-8,11,14-icosatrienoate	C23 H41 O7 P
TRUE	(+/-)-6-Acetonyldihydrochelerythrine	C24 H23 N O5
TRUE	(1S,2R,4S,5R,6S,8R,10S,11S,12R,14R,15R,19R,20R,21S)-20,21-Diacetoxy-6-(3-furyl)-4,12,19-trihydroxy-5,11,15-trimethyl-3-oxo-9,17-dioxahexacyclo[13.3.3.0~1,14~.0~2,11~.0~5,10~.0~8,10~]henicos-16-yl (2R) -2-methylbutanoate	C35 H46 O13
TRUE	Myxochlin A	C20 H26 N2 O7
TRUE	methocarbamol	C11 H15 N O5
TRUE	2-Decyl-4-quinolinol 1-oxide	C19 H27 N O2
TRUE	trimethobenzamide	C21 H28 N2 O5
TRUE	1-Hydroxy-1-[(6R)-4-hydroxy-2-imino-1,2,5,6,7,8-hexahydro-6-pteridinyl]-2-propanyl beta-D-glucopyranoside	C15 H25 N5 O8
TRUE	Withaferine	C28 H38 O6
TRUE	Hydrocortisone succinate	C25 H34 O8
TRUE	4-[(4-Methyl-4-oxido-1-piperazinyl)methyl]-N-(4-methyl-3-{[4-(3-pyridinyl)-2-pyrimidinyl]amino}phenyl)benzamide	C29 H31 N7 O2
TRUE	4-hydroxyprotoasukamycin	C31 H34 N2 O6
TRUE	Nomilin	C28 H34 O9
TRUE	Lorcainide	C22 H27 Cl N2 O
TRUE	4-[(1E)-4-Chloro-1-{4-[2-(dimethylamino)ethoxy]phenyl}-2-phenyl-1-buten-1-yl]phenol	C26 H28 Cl N O2
TRUE	BEVANTOLOL	C20 H27 N O4
TRUE	MFCD00084808	C19 H24 O4
TRUE	TU4153400	C25 H32 O8
TRUE	tarazepide	C28 H24 N4 O2
TRUE	ARTOCARPIN	C26 H28 O6
TRUE	3-{[Hexopyranosyl-(1->6)hexopyranosyl-(1->3)hexopyranosyl]oxy}-2-hydroxyolean-12-ene-23,28-dioic acid	C48 H76 O21
TRUE	2-Ethylhexyl sulfate	C8 H18 O4 S
TRUE	(2S,3S,4bS,6aS,12bS,12cR,14aS)-2-(2-Hydroxy-2-propanyl)-12b,12c-dimethyl-2,3,5,6,6a,7,12,12b,12c,13,14,14a-dodecahydro-4bH-chromeno[5',6':6,7]indeno[1,2-b]indole-3,4b-diol	C27 H35 N O4
TRUE	Azaperone	C19 H22 F N3 O
TRUE	2-Hydroxy-3-(phosphonooxy)propyl (9Z,12Z,15Z)-9,12,15-octadecatrienoate	C21 H37 O7 P
TRUE	premafloxacin	C21 H26 F N3 O4
TRUE	Baytoan	C14 H18 Cl N3 O2
TRUE	Harringtonin	C28 H37 N O9
TRUE	codeinone	C18 H19 N O3
TRUE	(2Z)-3-(4-Hydroxy-3-methoxyphenyl)-N-{3-[(4-{[(2E)-3-(4-hydroxy-3-methoxyphenyl)-2-propenoyl]amino}butyl)amino]propyl}acrylamide	C27 H35 N3 O6
TRUE	(2R)-1-{[(2-Aminoethoxy)(hydroxy)phosphoryl]oxy}-3-hydroxy-2-propanyl (5Z,8Z,11Z,14Z,17Z)-5,8,11,14,17-icosapentaenoate	C25 H42 N O7 P
TRUE	2'''-acetyl-6'''-hydroxyneomycin C	C25 H47 N5 O15
TRUE	Imatinib	C29 H31 N7 O
TRUE	Pristinamycin IIA	C28 H35 N3 O7
TRUE	Mycophenolate mofetil	C23 H31 N O7
TRUE	Sulfoglycolithocholic acid	C26 H43 N O7 S
TRUE	Mitragynine	C23 H30 N2 O4
TRUE	tamibarotene	C22 H25 N O3
TRUE	Ethyl (4beta,8alpha,9R)-6'-methoxycinchonan-9-yl carbonate	C23 H28 N2 O4
TRUE	Butorphanol	C21 H29 N O2
TRUE	Levallorphan	C19 H25 N O
TRUE	Cyphenothrin	C24 H25 N O3
TRUE	barmastine	C27 H29 N7 O2
TRUE	3-(4-Methoxyphenyl)-2,2-dimethyl-4-propyl-2H-chromen-7-yl acetate	C23 H26 O4
TRUE	Alpinine	C23 H29 N O6
TRUE	Itopride	C20 H26 N2 O4
TRUE	Tetramethrin	C19 H25 N O4
TRUE	(2R)-1-{[(2-Aminoethoxy)(hydroxy)phosphoryl]oxy}-3-hydroxy-2-propanyl (7Z,10Z,13Z,16Z)-7,10,13,16-docosatetraenoate	C27 H48 N O7 P
TRUE	[Similar to: N6-(2-furylmethyl)-9H-purin-6-amine; ΔMass: -11.9612 Da]	C7 H17 N5 S
TRUE	TU4153400	C25 H32 O8
TRUE	nalorphine	C19 H21 N O3
TRUE	Darunavir	C27 H37 N3 O7 S
TRUE	Cyphenothrin	C24 H25 N O3
TRUE	[Similar to: (3R,4S,6R)-N-(4-Fluorobenzyl)-6-[(4-phenyl-1H-1,2,3-triazol-1-yl)methyl]quinuclidine-3-carboxamide; ΔMass: -203.1197 Da]	C9 H16 N2 O2 S
TRUE	[Similar to: NP-018458; ΔMass: 225.0820 Da]	C29 H59 N9 O10 P2 S
TRUE	Korec	C25 H30 N2 O5
TRUE	devapamil	C26 H36 N2 O3
TRUE	(3S,4S)-7,12-Dimethyl-3,4-dihydro-3,4-tetraphenediol	C20 H18 O2
TRUE	6,7-Dimethoxy-3-(2-methyl-3-buten-2-yl)-2H-chromen-2-one	C16 H18 O4
TRUE	4-[(4-Methyl-4-oxido-1-piperazinyl)methyl]-N-(4-methyl-3-{[4-(3-pyridinyl)-2-pyrimidinyl]amino}phenyl)benzamide	C29 H31 N7 O2
TRUE	Reboxetine	C19 H23 N O3
TRUE	Omadacycline	C29 H40 N4 O7
TRUE	Clemastine	C21 H26 Cl N O
TRUE	Fluprednidene acetate	C24 H29 F O6
TRUE	tylophorine	C24 H27 N O4
TRUE	Motesanib	C22 H23 N5 O
TRUE	4-Hydroxy Valsartan	C24 H29 N5 O4
TRUE	clavulone II	C25 H34 O7
TRUE	5-Oxoprolylprolyl-N-[14-carboxy-11-(hydroxymethyl)-5-isopropyl-3,6,9,12-tetraoxo-1,4,7,10,13-pentaazatricyclo[14.6.1.0~17,22~]tricosa-16(23),17,19,21-tetraen-2-yl]tryptophanamide	C44 H52 N10 O11
TRUE	Darunavir	C27 H37 N3 O7 S
TRUE	MEIQX	C11 H11 N5
TRUE	Etodolac	C17 H21 N O3
TRUE	Ifenprodil	C21 H27 N O2
TRUE	(3S,3aR,5S,5aS,7aS,9R,11aR,11bS,12aR)-3a-Hydroxy-3-(hydroxymethyl)-2,5,9,11b-tetramethyl-3,3a,5b,7a,8,9,10,11,11a,11b-decahydro-5H-benzo[4',5']indeno[2',1':3,4]furo[2,3-c]pyrrole-1,12(2H,5aH)-dione	C22 H31 N O5
TRUE	Simenepag isopropyl	C26 H35 N O5 S
TRUE	5-[3-(Methylamino)propyl]-10,11-dihydro-5H-dibenzo[b,f]azepin-2-yl beta-D-glucopyranosiduronic acid	C24 H30 N2 O7
TRUE	(4Z)-9-(3-Furyl)-1,1,8a,12b-tetramethyl-3,11-dioxo-3,6,6a,8,8a,9,11,11a,12b,13,14,14a-dodecahydro-1H-oxireno[4,4a]isochromeno[6,5-h][2]benzoxocin-13-yl acetate	C28 H32 O8
TRUE	(16R,17S)-8-(4-Morpholinyl)-17-[2-(4-morpholinyl)-2-oxoethyl]-12-oxa-1,4-diazatricyclo[14.3.1.06,11]icosa-6,8,10-trien-2-one	C27 H40 N4 O5
TRUE	3,4,5,6-Dibenzocarbazole	C20 H13 N
TRUE	Chaetoglobosin J	C32 H36 N2 O4
TRUE	Nisoxetine	C17 H21 N O2
TRUE	Benazepril	C24 H28 N2 O5
TRUE	2-arachidonyl-sn-glycero-3-phosphoethanolamine	C25 H44 N O7 P
TRUE	soterenol	C12 H20 N2 O4 S
TRUE	Cortivazol	C32 H38 N2 O5
TRUE	[Similar to: 6a,7,8,12a-tetrahydroxy-3-methyl-1,2,3,4,5,6,6a,7,12,12a-decahydrotetraphene-1,12-dione; ΔMass: -68.0183 Da]	C10 H12 N8 O2
TRUE	(2E)-3-[14-Ethyl-20-hydroxy-21-(methoxycarbonyl)-4,8,13,18-tetramethyl-9-vinyl-3,4,20,21-tetradehydro-3--24,25-dihydrophorbinyl]acrylic acid	C35 H32 N4 O5
TRUE	Pyronaridine	C29 H32 Cl N5 O2
TRUE	Atalaphylline	C23 H25 N O4
TRUE	moiramide B	C25 H31 N3 O5
TRUE	Megastachine	C20 H29 N O3
TRUE	Pyronaridine	C29 H32 Cl N5 O2
TRUE	SR-49498	C25 H30 N6 O2
TRUE	Glucosylgalactosyl hydroxylysine	C18 H34 N2 O13
TRUE	Emicerfont	C22 H24 N6 O2
TRUE	(16R,17S)-8-(4-Morpholinyl)-17-[2-(4-morpholinyl)-2-oxoethyl]-12-oxa-1,4-diazatricyclo[14.3.1.06,11]icosa-6,8,10-trien-2-one	C27 H40 N4 O5
TRUE	12alpha-Fluoro-11beta,17beta-dihydroxyandrosta-1,4-dien-3-one	C19 H25 F O3
TRUE	4,6-Diamino-5-formamidopyrimidine	C5 H7 N5 O
TRUE	Crocetin	C20 H24 O4
TRUE	Zuclopenthixol decanoate	C32 H43 Cl N2 O2 S
TRUE	Calcimycin	C29 H37 N3 O6
TRUE	TI0889000	C20 H26 O4
TRUE	(2R)-1-{[(2-Aminoethoxy)(hydroxy)phosphoryl]oxy}-3-hydroxy-2-propanyl (5Z,8Z,11Z,14Z,17Z)-5,8,11,14,17-icosapentaenoate	C25 H42 N O7 P
TRUE	Ethyl (4beta,8alpha,9R)-6'-methoxycinchonan-9-yl carbonate	C23 H28 N2 O4
TRUE	[Similar to: (4S,6S)-N-(Cyclopropylmethyl)-6-isobutyl-1-[(1-methyl-1H-imidazol-2-yl)methyl]-3,4,5,6-tetrahydro-1H-azepino[5,4,3-cd]indole-4-carboxamide; ΔMass: -163.1231 Da]	C11 H21 N4 O P
TRUE	benactyzine	C20 H25 N O3
TRUE	flavoxate	C24 H25 N O4
TRUE	1',3,6,7'-Tetrahydroxy-5',8-diisopropyl-6',7-dimethoxy-1,3'-dimethyl-2,2'-binaphthalene-5,8'-dicarbaldehyde	C32 H34 O8
TRUE	Ingenol 3,20-dibenzoate	C34 H36 O7
TRUE	4-[({1-[2-Carboxy-3-(2-methoxyethoxy)propyl]cyclopentyl}carbonyl)amino]cyclohexanecarboxylic acid	C20 H33 N O7
TRUE	rescinnamine	C35 H42 N2 O9
TRUE	Paravallarine	C22 H33 N O2
TRUE	1-{14,15-Bis[(3,4-dicarboxybutanoyl)oxy]-3,5-dihydroxy-12,16-dimethyl-2-icosanyl}-3-hydroxypyridinium	C39 H62 N O15
TRUE	ANDILESIN A	C25 H32 O6
TRUE	Lofepramine	C26 H27 Cl N2 O
TRUE	Lappaconitine	C32 H44 N2 O8
TRUE	Lankacidin C	C25 H33 N O7
TRUE	1-[4-(4-Fluorophenyl)-1-piperazinyl]-2-[(3R,4S)-3-{[5-(1-piperidinylmethyl)-1,2-oxazol-3-yl]methyl}-4-piperidinyl]ethanone	C27 H38 F N5 O2
TRUE	(+)-Estrone	C18 H22 O2
TRUE	sudan 7b	C24 H21 N5
TRUE	Pregnenolone 16alpha-carbonitrile	C22 H31 N O2
TRUE	Vibegron	C26 H28 N4 O3
TRUE	Ansamitocin P 3	C32 H43 Cl N2 O9
TRUE	Droperidol	C22 H22 F N3 O2
TRUE	Streptozotocin	C8 H15 N3 O7
TRUE	LysoPC(20:5(5Z,8Z,11Z,14Z,17Z))	C28 H48 N O7 P
TRUE	1-(4Z,7Z,10Z,13Z,16Z,19Z-docosahexaenoyl)-sn-glycero-3-phosphocholine	C30 H50 N O7 P
TRUE	1-(4-{5-[(6,7-Dimethoxy-2-methyl-1-isoquinoliniumyl)methyl]-2-methoxyphenoxy}benzyl)-6,7-dimethoxy-2-methylisoquinolinium	C39 H40 N2 O6
TRUE	Tetrandrine	C38 H42 N2 O6
TRUE	(2R)-1-{[(2-Aminoethoxy)(hydroxy)phosphoryl]oxy}-3-hydroxy-2-propanyl (4Z,7Z,10Z,13Z,16Z)-4,7,10,13,16-docosapentaenoate	C27 H46 N O7 P
TRUE	Cinaciguat	C36 H39 N O5
TRUE	TETRAPEPTIDE-7	C18 H32 N8 O6
TRUE	mepacrine	C23 H30 Cl N3 O
TRUE	[Similar to: (4S,6S)-N-(Cyclopropylmethyl)-6-isobutyl-1-[(1-methyl-1H-imidazol-2-yl)methyl]-3,4,5,6-tetrahydro-1H-azepino[5,4,3-cd]indole-4-carboxamide; ΔMass: -163.1233 Da]	C11 H21 N4 O P
TRUE	NP-003316	C27 H33 N O6
TRUE	N-[(1S)-4-Carbamimidamido-1-carboxybutyl]asparaginyl-beta-aspartyl-L-arginine	C20 H36 N10 O9
TRUE	(2R)-1-{[(2-Aminoethoxy)(hydroxy)phosphoryl]oxy}-3-hydroxy-2-propanyl (6Z,9Z,12Z,15Z,18Z,21Z)-6,9,12,15,18,21-tetracosahexaenoate	C29 H48 N O7 P
TRUE	Carvedilol	C24 H26 N2 O4
TRUE	NSC 1775	C16 H18 O2
TRUE	Motesanib	C22 H23 N5 O
TRUE	naltriben	C26 H25 N O4
TRUE	(2R)-1-{[(2-Aminoethoxy)(hydroxy)phosphoryl]oxy}-3-hydroxy-2-propanyl (6Z,9Z,12Z,15Z,18Z,21Z)-6,9,12,15,18,21-tetracosahexaenoate	C29 H48 N O7 P
TRUE	Trilostane	C20 H27 N O3
TRUE	1-[4-(4-Fluorophenyl)-1-piperazinyl]-2-[(3R,4S)-3-{[5-(1-piperidinylmethyl)-1,2-oxazol-3-yl]methyl}-4-piperidinyl]ethanone	C27 H38 F N5 O2
TRUE	Emicerfont	C22 H24 N6 O2
TRUE	oxidized dinoflagellate luciferin	C33 H38 N4 O7
TRUE	(2R)-1-{[(2-Aminoethoxy)(hydroxy)phosphoryl]oxy}-3-hydroxy-2-propanyl (6Z,9Z,12Z,15Z,18Z,21Z)-6,9,12,15,18,21-tetracosahexaenoate	C29 H48 N O7 P
TRUE	14-deacetylnudicauline	C36 H48 N2 O10
TRUE	(2S,4E)-4-[{(1S,2R,4aS,6R,8aR)-1,6-Dimethyl-2-[(1E)-1-propen-1-yl]-1,2,4a,5,6,7,8,8a-octahydro-1-naphthalenyl}(hydroxy)methylene]-5-hydroxy-2-(hydroxymethyl)-2,4-dihydro-3H-pyrrol-3-one	C21 H29 N O4
TRUE	2-Decyl-4-quinolinol 1-oxide	C19 H27 N O2
TRUE	1-Methyl-1,2,3,4-tetrahydro-Î²-carboline-3-carboxylic acid	C13 H14 N2 O2
TRUE	Yazumycin A	C19 H34 N8 O8
TRUE	Mavik	C24 H34 N2 O5
TRUE	.beta.-Estradiol	C18 H24 O2
TRUE	Tanespimycin	C31 H43 N3 O8
TRUE	Bemotrizinol	C38 H49 N3 O5
TRUE	4-Ethyl-3-(4-methoxyphenyl)-2,2-dimethyl-2H-chromen-7-yl acetate	C22 H24 O4
TRUE	(E)-Oxetorone	C21 H21 N O2
TRUE	4-Hydroxy Valsartan	C24 H29 N5 O4
TRUE	Risperidone	C23 H27 F N4 O2
TRUE	flavoxate	C24 H25 N O4
TRUE	gibberellin A24	C20 H26 O5
TRUE	Bortezomib	C19 H25 B N4 O4
TRUE	deacetylvindoline	C23 H30 N2 O5
TRUE	(Z)-Norendoxifen	C24 H25 N O2
TRUE	Aripiprazole lauroxil	C36 H51 Cl2 N3 O4
TRUE	Equisetin	C22 H31 N O4
TRUE	7,12-Dimethyl-3,4-dihydro-3,4-tetraphenediolato	C20 H18 O2
TRUE	sn-3-O-(Geranylgeranyl)glycerol 1-phosphate	C23 H41 O6 P
TRUE	Herbimycin A	C30 H42 N2 O9
TRUE	(4S)-4-{[2-O-(beta-L-Arabinofuranosyl)-beta-L-arabinofuranosyl]oxy}proline	C15 H25 N O11
TRUE	L-Alanyl-3-{[(3-carbamoyl-2-oxiranyl)carbonyl]amino}-L-alanine	C10 H16 N4 O6
TRUE	Diethyl phenyl phosphate	C10 H15 O4 P
TRUE	(2R)-3-[(Hydroxy{[(1S,5S)-2,3,6-trihydroxy-4,5-bis(phosphonooxy)cyclohexyl]oxy}phosphoryl)oxy]-2-(palmitoyloxy)propyl (11Z)-11-octadecenoate	C43 H83 O19 P3
TRUE	Pimobendan	C19 H18 N4 O2
TRUE	ethaverine	C24 H29 N O4
TRUE	N-[(2R,3R,6R,8R,9R,10R,16S,17E,18R)-9-{[(2S,3R,4S,6R)-4-(Dimethylamino)-3-hydroxy-6-methyltetrahydro-2H-pyran-2-yl]oxy}-3-ethyl-2-hydroxy-2,6,8,10,16,18-hexamethyl-5,7-dioxo-13-({[6-(1H-pyrazol-1-yl)- 3-pyridinyl]methoxy}imino)-4,11,15-trioxabicyclo[8.5.4]nonadec-17-ylidene]acetamide	C43 H64 N6 O11
TRUE	Cortisone	C21 H28 O5
TRUE	(2S,4E)-4-[{(1S,2R,4aS,6R,8aR)-1,6-Dimethyl-2-[(1E)-1-propen-1-yl]-1,2,4a,5,6,7,8,8a-octahydro-1-naphthalenyl}(hydroxy)methylene]-5-hydroxy-2-(hydroxymethyl)-2,4-dihydro-3H-pyrrol-3-one	C21 H29 N O4
TRUE	240I539PWQ	C5 H14 N O6 P
TRUE	asn-pro	C9 H15 N3 O4
TRUE	Droperidol	C22 H22 F N3 O2
TRUE	Methylprednisolone aceponate	C27 H36 O7
TRUE	N-[4-(Hydroxymethyl)-3-{[4-(3-pyridinyl)-2-pyrimidinyl]amino}-1,5-cyclohexadien-1-yl]-4-[(4-methyl-1-piperazinyl)methyl]benzamide	C29 H33 N7 O2
TRUE	1-[4-(4-Fluorophenyl)-1-piperazinyl]-2-[(3R,4S)-3-{[5-(1-piperidinylmethyl)-1,2-oxazol-3-yl]methyl}-4-piperidinyl]ethanone	C27 H38 F N5 O2
TRUE	LysoPC(20:5(5Z,8Z,11Z,14Z,17Z))	C28 H48 N O7 P
TRUE	lysophosphatidylethanolamine (22:6(4Z,7Z,10Z,13Z,16Z,19Z)/0:0)	C27 H44 N O7 P
TRUE	Levomepromazine	C19 H24 N2 O S
TRUE	Argininosuccinic acid	C10 H18 N4 O6
TRUE	(+/-)-6-Acetonyldihydrochelerythrine	C24 H23 N O5
TRUE	Ivabradine	C27 H36 N2 O5
TRUE	Zipeprol	C23 H32 N2 O3
TRUE	Corraton	C9 H14 N4 O4
TRUE	Fusarin C	C23 H29 N O7
TRUE	Disinomenine	C38 H44 N2 O8
TRUE	Lobelanine	C22 H25 N O2
TRUE	LysoPC(18:4(6Z,9Z,12Z,15Z))	C26 H46 N O7 P
TRUE	LTF4	C28 H44 N2 O8 S
TRUE	Ocaperidone	C24 H25 F N4 O2
TRUE	Dobutamine	C18 H23 N O3
TRUE	Budesonide	C25 H34 O6
TRUE	Abexinostat	C21 H23 N3 O5
TRUE	Imatinib	C29 H31 N7 O
TRUE	(.+/-.)-Laudanosine	C21 H27 N O4
TRUE	Invega	C23 H27 F N4 O3
TRUE	(1S,3S,4S,5S,7S,9S,14S,15R,16S,17R)-3,4,7-Trihydroxy-9,11-dimethyl-19-methylene-11-azahexacyclo[12.3.2.0~1,13~.0~4,9~.0~5,12~.0~5,17~]nonadecane-15,16-diyl (2E,2'E)bis(2-methyl-2-butenoate)	C31 H43 N O7
TRUE	Clobetasone butyrate	C26 H32 Cl F O5
TRUE	vincristine	C46 H56 N4 O10
TRUE	(2R)-1-{[(2-Aminoethoxy)(hydroxy)phosphoryl]oxy}-3-hydroxy-2-propanyl (6Z,9Z,12Z,15Z)-6,9,12,15-octadecatetraenoate	C23 H40 N O7 P
TRUE	vardenafil	C23 H32 N6 O4 S
TRUE	LysoPC(20:5(5Z,8Z,11Z,14Z,17Z))	C28 H48 N O7 P
TRUE	Nintedanib	C31 H33 N5 O4
TRUE	Equisetin	C22 H31 N O4
TRUE	Benperidol	C22 H24 F N3 O2
TRUE	(15R,21S)-10,18,21,24,24-Pentahydroxy-18,24-dioxido-12-oxo-13,17,19,23-tetraoxa-18lambda~5~,24lambda~5~-diphosphatetracosan-15-yl pentadecanoate	C33 H66 O14 P2
TRUE	(2S,4E)-2-Amino-5-{N'-[(1Z,2S,3R)-1,2-dihydroxy-3-(1H-indol-3-yl)butylidene]carbamimidamido}-4-pentenoic acid	C18 H23 N5 O4
TRUE	(3a,5b,7a,12a)-24-[(carboxymethyl)amino]-1,12-dihydroxy-24-oxocholan-3-yl-b-D-Glucopyranosiduronic acid	C32 H51 N O12
TRUE	lysophosphatidylethanolamine (22:6(4Z,7Z,10Z,13Z,16Z,19Z)/0:0)	C27 H44 N O7 P
TRUE	Phoslactomycin B	C25 H40 N O8 P
TRUE	Yazumycin A	C19 H34 N8 O8
TRUE	(8E,22E)-4-Hydroxy-2-oxa-11,16,20-triazatricyclo[22.2.2.1~3,7~]nonacosa-1(26),3(29),4,6,8,22,24,27-octaene-10,21-dione	C25 H29 N3 O4
TRUE	BEVANTOLOL	C20 H27 N O4
TRUE	Ivabradine	C27 H36 N2 O5
TRUE	lysophosphatidylethanolamine (22:6(4Z,7Z,10Z,13Z,16Z,19Z)/0:0)	C27 H44 N O7 P
TRUE	2-Acetamido-2-deoxy-1-O-{hydroxy[(hydroxy{[(6E)-3,7,11-trimethyl-6,10-dodecadien-1-yl]oxy}phosphoryl)oxy]phosphoryl}-beta-D-glucopyranose	C23 H43 N O12 P2
TRUE	(2Z,16Z,18E,20S,21S,22R,23S,24S)-6,8,21,23,28-Pentahydroxy-3,7,16,20,22,24,29-heptamethyl-26-oxa-14-azatetracyclo[23.2.2.1~9,13~.0~5,10~]triaconta-2,5,7,9,12,16,18-heptaene-4,11,15,27,30-pentone	C35 H41 N O11
TRUE	spirotetramat	C21 H27 N O5
TRUE	[Similar to: N-[(1S,3aS,5S,7aR)-7a-{3-[(2-Furylmethyl)amino]-3-oxopropyl}-5-hydroxy-3,3,5-trimethyloctahydro-1H-inden-1-yl]benzamide; ΔMass: -190.1693 Da]	C12 H15 N4 O P
TRUE	asp-gln	C9 H15 N3 O6
TRUE	Equisetin	C22 H31 N O4
TRUE	6-O-DesmethylDonepezil	C23 H27 N O3
TRUE	tylophorine	C24 H27 N O4
TRUE	(2Z)-3-(4-{[1-Hydroxy-1-(3,4,5-trimethoxyphenyl)-2-propanyl]oxy}-3,5-dimethoxyphenyl)-2-propen-1-ol	C23 H30 O8
TRUE	Methyl (2S,2aS,3a'R,4a'R,5aR,12bR,12b'R,12c'R,15aR,15a'S,17a'S)-12c'-hydroxy-10'-methoxy-2',3',4,4a',5,6,8,12c',13,13',14,14',17',17a'-tetradecahydro-4'H,5'H,16'H-spiro[furo[2',3':7,8]indolizino[8,1-c d]carbazole-2,6'-furo[2',3':7,8]indolizino[8,1-cd]pyrido[1,2,3-lm]carbazole]-7-carboxylate	C43 H50 N4 O6
TRUE	(2E,4E,6E,8E,10E)-1-[5-Hydroxy-2-(2-hydroxyethyl)-2H-pyrrol-4-yl]-10-(hydroxymethyl)-2,6,8-trimethyl-2,4,6,8,10-dodecapentaen-1-one	C22 H29 N O4
TRUE	Trilostane	C20 H27 N O3
TRUE	MFCD00867883	C25 H33 Cl O5
TRUE	Yazumycin A	C19 H34 N8 O8
TRUE	Larazotide	C32 H55 N9 O10
TRUE	Ivabradine	C27 H36 N2 O5
TRUE	[Similar to: N-[(1S,3aS,5S,7aR)-7a-{3-[(2-Furylmethyl)amino]-3-oxopropyl}-5-hydroxy-3,3,5-trimethyloctahydro-1H-inden-1-yl]benzamide; ΔMass: -190.1228 Da]	C11 H23 N2 O3 P
TRUE	2-Hydroxy-N-{2-[2-(1H-imidazol-5-yl)ethyl]-5-methyl-3-oxo-1,2-oxazolidin-4-yl}benzamide	C16 H18 N4 O4
TRUE	Veliflapon	C23 H23 N O3
TRUE	Lankacidin C	C25 H33 N O7
TRUE	Mavik	C24 H34 N2 O5
TRUE	D-Phenylalanyl-N-[(3R)-6-carbamimidamido-1-chloro-2-oxo-3-hexanyl]-D-prolinamide	C21 H31 Cl N6 O3
TRUE	Verapamil	C27 H38 N2 O4
TRUE	Paravallarine	C22 H33 N O2
TRUE	Yazumycin A	C19 H34 N8 O8
TRUE	N-Methylanhalonine	C13 H17 N O3
TRUE	Semilicoisoflavone B	C20 H16 O6
TRUE	Quassin	C22 H28 O6
TRUE	BREMAZOCINE	C20 H29 N O2
TRUE	6'''-oxoneomycin C	C23 H43 N5 O14
TRUE	Motolimod	C28 H34 N4 O2
TRUE	Benperidol	C22 H24 F N3 O2
TRUE	Decuroside III	C26 H34 O14
TRUE	Androstenedione	C19 H26 O2
TRUE	(2E,4E,6E,8E,10E)-1-[5-Hydroxy-2-(2-hydroxyethyl)-2H-pyrrol-4-yl]-10-(hydroxymethyl)-2,6,8-trimethyl-2,4,6,8,10-dodecapentaen-1-one	C22 H29 N O4
TRUE	5-(3,5-Dimethyl-3,11-dihydropyrano[3,2-a]carbazol-3-yl)-2-methyl-2-pentanol	C23 H27 N O2
TRUE	2-Decyl-4-quinolinol 1-oxide	C19 H27 N O2
TRUE	Amylose	C14 H26 O11
TRUE	Methionylleucine	C11 H22 N2 O3 S
TRUE	ancistrocladine	C25 H29 N O4
TRUE	Compound III(S)	C22 H30 N2 O3
TRUE	Sinapyl alcohol	C11 H14 O4
TRUE	[Similar to: DL-2-(acetylamino)-3-phenylpropanoic acid; ΔMass: 14.0129 Da]	C8 H11 N7 O
TRUE	(2R)-1-{[(2-Aminoethoxy)(hydroxy)phosphoryl]oxy}-3-hydroxy-2-propanyl (6Z,9Z,12Z,15Z,18Z,21Z)-6,9,12,15,18,21-tetracosahexaenoate	C29 H48 N O7 P
TRUE	BIS-FERULAMIDOBUTANE	C24 H28 N2 O6
TRUE	Paromomycin	C23 H45 N5 O14
TRUE	Cortisone	C21 H28 O5
TRUE	(2R)-1-{[(2-Aminoethoxy)(hydroxy)phosphoryl]oxy}-3-hydroxy-2-propanyl (4Z,7Z,10Z,13Z,16Z)-4,7,10,13,16-docosapentaenoate	C27 H46 N O7 P
TRUE	4-(Hydroxy{7-hydroxy-6-methoxy-8-[(6-methoxy-2-methyl-1,2,3,4-tetrahydro-7-isoquinolinyl)oxy]-2-methyl-1,2,3,4-tetrahydro-1-isoquinolinyl}methyl)-1,2-benzenediol	C29 H34 N2 O7
TRUE	LysoPC(18:4(6Z,9Z,12Z,15Z))	C26 H46 N O7 P
TRUE	Saccharocin	C21 H40 N4 O12
TRUE	Duloxetine	C18 H19 N O S
TRUE	Sulfolithocholic acid	C24 H40 O6 S
TRUE	NSC 1775	C16 H18 O2
TRUE	(2R)-1-{[(2-Aminoethoxy)(hydroxy)phosphoryl]oxy}-3-hydroxy-2-propanyl (6Z,9Z,12Z,15Z,18Z,21Z)-6,9,12,15,18,21-tetracosahexaenoate	C29 H48 N O7 P
TRUE	L-BSO	C8 H18 N2 O3 S
TRUE	LysoPC(18:4(6Z,9Z,12Z,15Z))	C26 H46 N O7 P
TRUE	Mavik	C24 H34 N2 O5
TRUE	Prednicarbate	C27 H36 O8
TRUE	4-[5,7-Dimethoxy-6-(3-methyl-2-buten-1-yl)-3,4-dihydro-2H-chromen-3-yl]-2-(3-methyl-2-buten-1-yl)-1,3-benzenediol	C27 H34 O5
TRUE	1-O-[(3beta,5xi,9xi,16alpha)-3-(beta-D-Glucopyranuronosyloxy)-16-hydroxy-28-oxoolean-12-en-28-yl]-2-O-[(2E)-3-(4-hydroxy-3-methoxyphenyl)-2-propenoyl]-beta-D-xylopyranose	C51 H72 O17
TRUE	(2R)-1-{[(2-Aminoethoxy)(hydroxy)phosphoryl]oxy}-3-hydroxy-2-propanyl (6Z,9Z,12Z,15Z,18Z,21Z)-6,9,12,15,18,21-tetracosahexaenoate	C29 H48 N O7 P
TRUE	Prednicarbate	C27 H36 O8
TRUE	Ranolazine	C24 H33 N3 O4
TRUE	(2R,5S,10R,13S)-16-{[(2R,3S,4R,5R)-3-{[(2S,3R,4R,5S,6R)-3-Acetamido-4-hydroxy-6-(hydroxymethyl)-5-{[(2S,3R,4S,5R,6R)-3,4,5-trihydroxy-6-(hydroxymethyl)tetrahydro-2H-pyran-2-yl]oxy}tetrahydro-2H-pyran- 2-yl]oxy}-5-(ethylamino)-6-hydroxy-2-(hydroxymethyl)tetrahydro-2H-pyran-4-yl]oxy}-5-(4-aminobutyl)-10-carbamoyl-2,13-dimethyl-4,7,12,15-tetraoxo-3,6,11,14-tetraazaheptadecan-1-oic acid (non-preferre…	C42 H74 N8 O22
TRUE	Amisulpride	C17 H27 N3 O4 S
TRUE	Mitiglinide	C19 H25 N O3
TRUE	pirenperone	C23 H24 F N3 O2
TRUE	Liafensine	C24 H22 N4
TRUE	Desoxymycin	C21 H41 N7 O11
TRUE	Bufotalin	C26 H36 O6
TRUE	NORVERAPAMIL	C26 H36 N2 O4
TRUE	Lividomycin	C29 H55 N5 O18
TRUE	Taurochenodeoxycholic acid	C26 H45 N O6 S
TRUE	Trimetrexate	C19 H23 N5 O3
TRUE	mesaconitine	C33 H45 N O11
TRUE	Erucoyl-coa	C43 H76 N7 O17 P3 S
TRUE	2-(2,4-Dihydroxyphenyl)-3-[(2E)-3,7-dimethyl-2,6-octadien-1-yl]-5,7-dihydroxy-6-(3-methyl-2-buten-1-yl)-4H-chromen-4-one	C30 H34 O6
TRUE	Rifaximin	C43 H51 N3 O11
TRUE	streptidine	C8 H18 N6 O4
TRUE	Liafensine	C24 H22 N4
TRUE	Amylose	C14 H26 O11
TRUE	oxybutynin	C22 H31 N O3
TRUE	Sunitinib	C22 H27 F N4 O2
TRUE	[(2R,3S,4E,6E,9R,11S,12S,13S,14E)-2-Ethyl-3-hydroxy-9,11,13-trimethyl-8,16-dioxo-12-{[3,4,6-trideoxy-3-(dimethylamino)-beta-D-xylo-hexopyranosyl]oxy}oxacyclohexadeca-4,6,14-trien-3-yl]methyl 6-deoxy-2 ,3-di-O-methyl-beta-D-allopyranoside	C37 H61 N O12
TRUE	[Similar to: Colchicine; ΔMass: -52.0353 Da]	C14 H17 N7 O4
TRUE	5-Hydroxy-2,2-dimethyl-7,10-bis(3-methyl-2-buten-1-yl)-8-(2,4,5-trihydroxyphenyl)-2H,6H-pyrano[3,2-g]chromen-6-one	C30 H32 O7
TRUE	LysoPC(22:5(7Z,10Z,13Z,16Z,19Z))	C30 H52 N O7 P
TRUE	Androstenedione	C19 H26 O2
TRUE	clavulone II	C25 H34 O7
TRUE	N~2~-Acetyl-L-glutaminyl-L-glutamamide	C12 H21 N5 O5
TRUE	sn-3-O-(Geranylgeranyl)glycerol 1-phosphate	C23 H41 O6 P
TRUE	(3Z)-3-Ethylidene-4-isopropyl-7-methylene-2-oxooctahydro-1H-indene-1,6-diyl (2Z,2'E)bis(3-methyl-2-pentenoate)	C27 H38 O5
TRUE	1-S-[(1E)-N-Hydroxy-9-(methylsulfanyl)nonanimidoyl]-1-thio-beta-D-glucopyranose	C16 H31 N O6 S2
TRUE	Lacidipine	C26 H33 N O6
TRUE	Pivalone	C26 H38 O5 S
TRUE	Sunitinib	C22 H27 F N4 O2
TRUE	MCPB	C11 H13 Cl O3
TRUE	[Similar to: methyl 5-{[2-(4-chlorobenzoyl)hydrazino]sulfonyl}-1-methyl-1H-pyrrole-2-carboxylate; ΔMass: -97.9310 Da]	C12 H19 N O4 S
TRUE	[Similar to: Fluvastatin; ΔMass: 67.9855 Da]	C19 H34 N3 O5 P S2
TRUE	Equisetin	C22 H31 N O4
TRUE	Paromomycin	C23 H45 N5 O14
TRUE	papaverine	C20 H21 N O4
TRUE	(.+/-.)-Laudanosine	C21 H27 N O4
TRUE	gamma-Glutamyl-S-(1-carboxy-4-hydroxy-6,8,10,13-nonadecatetraen-5-yl)-N-(2-oxopropyl)cysteinamide	C31 H49 N3 O8 S
TRUE	mazipredone	C26 H38 N2 O4
TRUE	Dimethyl (3-oxocyclohexyl)malonate	C11 H16 O5
TRUE	Verapamil	C27 H38 N2 O4
TRUE	4'-(2-{[3-(9H-Carbazol-4-yloxy)-2-hydroxypropyl]amino}ethoxy)-3'-methoxy-4-biphenylol	C30 H30 N2 O5
TRUE	asn-lys	C10 H20 N4 O4
TRUE	mangostenone B	C28 H30 O6
TRUE	W1O4FV809G	C24 H26 F N3 O2
TRUE	?-bixin	C25 H30 O4
TRUE	[Similar to: 6a,7,8,12a-tetrahydroxy-3-methyl-1,2,3,4,5,6,6a,7,12,12a-decahydrotetraphene-1,12-dione; ΔMass: -37.9716 Da]	C21 H23 P
TRUE	Sulfolithocholic acid	C24 H40 O6 S
TRUE	Yazumycin A	C19 H34 N8 O8
TRUE	8-(2,4-Dihydroxy-5-methoxyphenyl)-7-[(2Z)-3,7-dimethyl-2,6-octadien-1-yl]-5-hydroxy-2,2-dimethyl-2H,6H-pyrano[3,2-g]chromen-6-one	C31 H34 O7
TRUE	asp-gln	C9 H15 N3 O6
TRUE	methyl 2-O-alpha-L-fucopyranosyl-beta-D-galactoside	C13 H24 O10
TRUE	Prednisolone tebutate	C27 H38 O6
TRUE	Betamethasone butyrate propionate (JAN)	C29 H39 F O7
TRUE	Vinorelbine	C45 H54 N4 O8
TRUE	(4E,6E)-1-(4-Hydroxyphenyl)-7-phenyl-4,6-heptadien-3-one	C19 H18 O2
TRUE	Phenothrin	C23 H26 O3
TRUE	2,4-Dioxo-1,2,3,4-tetrahydro-5-pyrimidinediazonium	C4 H3 N4 O2
TRUE	benactyzine	C20 H25 N O3
TRUE	(2R)-1-{[(2-Aminoethoxy)(hydroxy)phosphoryl]oxy}-3-hydroxy-2-propanyl (6Z,9Z,12Z,15Z,18Z,21Z)-6,9,12,15,18,21-tetracosahexaenoate	C29 H48 N O7 P
TRUE	Betamethasone dipropionate	C28 H37 F O7
TRUE	Enterostatin	C21 H36 N8 O6
TRUE	(17beta)-4-(Acetylsulfanyl)-3-oxoandrost-4-en-17-yl propionate	C24 H34 O4 S
TRUE	Betamethasone dipropionate	C28 H37 F O7
TRUE	Verapamil	C27 H38 N2 O4
TRUE	3,8-Dimethyl-3-(4-methyl-3-penten-1-yl)-3,11-dihydropyrano[3,2-a]carbazol-9-ol	C23 H25 N O2
TRUE	(4Z)-10,12-Dihydroxy-13-isobutyl-1,1,4,7a-tetramethyl-1,1a,2,3,6,7,7a,13,13a,13b-decahydrocyclopropa[3,4]cyclodeca[1,2-b]chromene-9,11-dicarbaldehyde	C28 H38 O5
TRUE	[Similar to: 2-(Acetylamino)hexanoic acid; ΔMass: 42.0495 Da]	C10 H22 N3 P
TRUE	Glabrol	C25 H28 O4
TRUE	3-Carboxy-N,N,N-trimethyl-2-(1-oxopropoxy)-1-propanaminium	C10 H20 N O4
TRUE	Propentofylline	C15 H22 N4 O3
TRUE	asn-lys	C10 H20 N4 O4
TRUE	olivetolic acid	C12 H16 O4
TRUE	FENOTHIOCARB SULFOXIDE	C13 H19 N O3 S
TRUE	Nafamostat	C19 H17 N5 O2
TRUE	3-Mercaptohexyl butyrate	C10 H20 O2 S
TRUE	GP1750000	C17 H20 O2
TRUE	Ciprofloxacin	C17 H18 F N3 O3
TRUE	Levonorgestrel	C21 H28 O2
TRUE	Vinpocetine	C22 H26 N2 O2
TRUE	Withaferine	C28 H38 O6
TRUE	18-(2-Hydroxy-2-pentanyl)-6-methoxy-17-methyl-7,8-didehydro-18,19-dihydro-4,5-epoxy-6,14-ethenomorphinan-3-ol	C25 H33 N O4
TRUE	11-Nor-9-carboxy-thc	C21 H28 O4
TRUE	(Z,5Z)-5-{[(1Z,2S)-6-Amino-1-{[(1Z,2R)-1-{[(1R)-1-carboxyethyl]imino}-1-hydroxy-2-propanyl]imino}-1-hydroxy-2-hexanyl]imino}-N-[(2S)-2-amino-1-hydroxypropylidene]-5-hydroxy-L-norvaline	C20 H36 N6 O8
TRUE	6-[3,5-Bis(3-amino-3-carboxypropyl)-4-(1,9-diamino-1,9-dicarboxy-4-nonanyl)-1-pyridiniumyl]norleucine	C30 H51 N6 O10
TRUE	[Similar to: NP-009373; ΔMass: -115.1272 Da]	C7 H19 N P2 S
TRUE	(14R,20S)-17,20,23,23-Tetrahydroxy-2-methyl-17,23-dioxido-11-oxo-12,16,18,22-tetraoxa-17lambda~5~,23lambda~5~-diphosphatricosan-14-yl 10-methylundecanoate	C30 H60 O13 P2
TRUE	diphthinate	C13 H22 N4 O4
TRUE	Paravallarine	C22 H33 N O2
TRUE	N~2~-[Amino(4-hydroxyphenyl)acetyl]arginine	C14 H21 N5 O4
TRUE	Bluensidine	C8 H16 N4 O6
TRUE	Paravallarine	C22 H33 N O2
TRUE	reparixin	C14 H21 N O3 S
TRUE	3-(3,4-dimethoxyphenethyl)-2-[(4-isopropylphenyl)imino]-1,3-thiazolan-4-one	C22 H26 N2 O3 S
TRUE	Famciclovir	C14 H19 N5 O4
TRUE	Homoanserine	C11 H18 N4 O3
TRUE	Cianidanol	C15 H14 O6
TRUE	saxagliptin	C18 H25 N3 O2
TRUE	Oxilorphan	C20 H27 N O2
TRUE	Arbutin	C12 H16 O7
TRUE	[Similar to: NP-019988; ΔMass: 22.0755 Da]	C7 H16 N6 O2
TRUE	diphthinate	C13 H22 N4 O4
TRUE	cannabidiolic acid	C22 H30 O4
TRUE	myxochelin B	C20 H25 N3 O6
TRUE	GE0405000	C17 H16 O2
TRUE	2-naphthyl beta-D-glucoside	C16 H18 O6
TRUE	Difeterol	C25 H29 N O2
TRUE	[Similar to: (4E)-1,7-Bis(4-hydroxyphenyl)-4-hepten-3-one; ΔMass: -67.9715 Da]	C9 H20 N6 O
TRUE	Altretamine	C9 H18 N6
TRUE	His-Leu	C12 H20 N4 O3
TRUE	Quetiapine	C21 H25 N3 O2 S
TRUE	1-(6-Amino-9H-purin-9-yl)-1-deoxy-Î²-D-ribofuranuronamide	C10 H12 N6 O4
TRUE	Mahanimbin	C23 H25 N O
TRUE	2KHZ9ELM84	C13 H18 O3
TRUE	amosulalol	C18 H24 N2 O5 S
TRUE	nostocyclamide	C20 H22 N6 O4 S2
TRUE	Teprotide	C53 H76 N14 O12
TRUE	Istamycin AP	C13 H28 N4 O4
TRUE	Mitomycin	C15 H18 N4 O5
TRUE	4-Amino-1-[(2xi)-5-O-{hydroxy[(hydroxy{(2R)-3-[(12-methyltetradecanoyl)oxy]-2-[(22-methyltricosanoyl)oxy]propoxy}phosphoryl)oxy]phosphoryl}-beta-D-threo-pentofuranosyl]-2(1H)-pyrimidinone	C51 H95 N3 O15 P2
TRUE	4-(Î²-D-Glucopyranosyloxy)-2,5-dimethyl-3(2H)-furanone	C12 H18 O8
TRUE	chlorphenamine	C16 H19 Cl N2
TRUE	(2S,3R)-3-Hydroxy-2-(palmitoylamino)octadecyl 5-acetamido-6-[(1S,2R)-2-({5-acetamido-6-[(1S,2R)-2-({5-acetamido-3,5-dideoxy-6-[(1R,2R)-1,2,3-trihydroxypropyl]-beta-L-threo-hex-2-ulopyranonosyl}oxy)-1, 3-dihydroxypropyl]-3,5-dideoxy-beta-L-threo-hex-2-ulopyranonosyl}oxy)-1,3-dihydroxypropyl]-3,5-dideoxy-beta-L-threo-hex-2-ulopyranonosyl-(2->3)-[5-acetamido-3,5-dideoxy-6-[(1R,2R)-1,2,3-trihydroxypr…	C105 H181 N5 O55
TRUE	Piromidic acid	C14 H16 N4 O3
TRUE	Saccharocin	C21 H40 N4 O12
TRUE	Pentoxifylline	C13 H18 N4 O3
TRUE	[Similar to: Taurocholic acid; ΔMass: -36.0258 Da]	C22 H37 N7 O3 S
TRUE	Mitoxantrone	C22 H28 N4 O6
TRUE	2-Deoxypentose	C5 H10 O4
TRUE	1-(4-Amino-4-carboxybutanoyl)-2-piperidinecarboxylic acid	C11 H18 N2 O5
TRUE	delgocitinib	C16 H18 N6 O
TRUE	Dinitrosopentamethylenetetramine	C5 H10 N6 O2
TRUE	Formimidoyl-fortimicin A	C18 H36 N6 O6
TRUE	Butorphanol	C21 H29 N O2
TRUE	Diaveridine	C13 H16 N4 O2
TRUE	[Similar to: Triphenyl phosphate; ΔMass: 0.1352 Da]	C8 H27 N10 O2 P
TRUE	Meladrazine	C11 H23 N7
TRUE	Altretamine	C9 H18 N6
TRUE	batelapine	C16 H20 N6
TRUE	Formimidoyl-fortimicin A	C18 H36 N6 O6
TRUE	Altretamine	C9 H18 N6
TRUE	[Similar to: (2E)-3-phenyl-N-(2-phenylethyl)prop-2-enamide; ΔMass: 38.1274 Da]	C12 H31 N7 O
TRUE	Alimemazine	C18 H22 N2 S
TRUE	Abacavir, (+)-	C14 H18 N6 O
TRUE	batelapine	C16 H20 N6
TRUE	3-Methylthiofentanyl	C21 H28 N2 O S
TRUE	[Similar to: 5-fluoro AB-PINACA N-(4-hydroxypentyl) metabolite; ΔMass: -34.0714 Da]	C11 H19 N6 O4 P
TRUE	[Similar to: 2-hydroxy-6-[4-hydroxy-2-methoxy-6-(methoxycarbonyl)phenoxy]-4-methylbenzoic acid; ΔMass: 38.0971 Da]	C17 H22 N8 O3
TRUE	2-Oxo-3-(phosphonooxy)propyl decanoate	C13 H25 O7 P
TRUE	4,6-Diamino-3-({3-amino-6-[1-(methylamino)ethyl]tetrahydro-2H-pyran-2-yl}oxy)-2-hydroxycyclohexyl 3-deoxy-4-C-methyl-3-(methylamino)pentopyranoside	C21 H43 N5 O7
TRUE	dalvastatin	C24 H31 F O3
TRUE	heptabarbital	C13 H18 N2 O3
TRUE	Estra-1,3,5(10)-trien-3-ol	C18 H24 O
TRUE	N-Acetylleucylleucine	C14 H26 N2 O4
TRUE	fenpyroximate	C24 H27 N3 O4
TRUE	2,3-Dimethoxy-5-methyl-6-(3-methyl-2-buten-1-yl)-1,4-benzenediol	C14 H20 O4
TRUE	[Similar to: Chloramphenicol; ΔMass: 126.2614 Da]	C22 H37 N6 O2 P
TRUE	4-{[(2S,5aS,8aR)-1-Methyl-5-oxo-2-[3-oxo-3-(2-propyn-1-ylamino)propyl]octahydropyrrolo[3,2-E][1,4]diazepin-6(1H)-yl]methyl}benzoic acid	C22 H28 N4 O4
TRUE	(3S)-3-{[(2E)-4-Carboxy-2-butenoyl]oxy}-4-(trimethylammonio)butanoate	C12 H19 N O6
TRUE	ALLN	C20 H37 N3 O4
TRUE	aganepag	C24 H31 N O4 S
TRUE	2-[4-(3-Hydroxypropyl)-2-methoxyphenoxy]-1,3-propanediol	C13 H20 O5
TRUE	(R)-balofloxacin	C20 H24 F N3 O4
TRUE	[Similar to: Octyl hydrogen phthalate; ΔMass: 0.0697 Da]	C14 H26 N6
TRUE	[Similar to: 7-{[(2S,3R,4S,5S,6R)-4,5-dihydroxy-6-(hydroxymethyl)-3-{[(2S,3R,4R,5R,6S)-3,4,5-trihydroxy-6-methyloxan-2-yl]oxy}oxan-2-yl]oxy}-5-hydroxy-2-(4-hydroxy-3-methoxyphenyl)-4H-chromen-4-one; ΔMass: -153.8340 Da]	C26 H42 N6 O
TRUE	[Similar to: 7-hydroxy-1,4a-dimethyl-9-oxo-7-(propan-2-yl)-1,2,3,4,4a,4b,5,6,7,9,10,10a-dodecahydrophenanthrene-1-carboxylic acid; ΔMass: -18.0496 Da]	C15 H20 N6 O2
TRUE	Carbutamide	C11 H17 N3 O3 S
TRUE	[Similar to: NP-021074; ΔMass: 22.0905 Da]	C13 H30 N2 O4
TRUE	(17beta)-4,4-Difluoro-17-hydroxy-17-methylandrost-5-en-3-one	C20 H28 F2 O2
TRUE	curine	C36 H38 N2 O6
TRUE	({2-[(1R,9S)-5-(2-Naphthyl)-6-oxo-7,11-diazatricyclo[7.3.1.02,7]trideca-2,4-dien-11-yl]-2-oxoethyl}sulfanyl)acetic acid	C25 H24 N2 O4 S
TRUE	[Similar to: 2,2-Methylenebis(4-ethyl-6-tert-butylphenol); ΔMass: -163.1145 Da]	C12 H19 N3
TRUE	[Similar to: NP-007701; ΔMass: 22.1481 Da]	C9 H25 N6 O3 P
TRUE	Thiocarlide	C23 H32 N2 O2 S
TRUE	N~6~-Octanoyllysine	C14 H28 N2 O3
TRUE	[Similar to: NP-007701; ΔMass: 22.1686 Da]	C16 H28 N2 O S
TRUE	[Similar to: 1,4a-dimethyl-9-oxo-7-(propan-2-yl)-1,2,3,4,4a,9,10,10a-octahydrophenanthrene-1-carboxylic acid; ΔMass: 14.0119 Da]	C17 H24 N6 O
TRUE	3-(3,4-dimethoxyphenethyl)-2-[(4-isopropylphenyl)imino]-1,3-thiazolan-4-one	C22 H26 N2 O3 S
TRUE	(20Z)-6-Hydroxy-6-oxido-12-oxo-5,7,11-trioxa-2-aza-6lambda~5~-phosphapentacos-20-en-9-yl (6Z,9Z,12Z,15Z)-6,9,12,15-octadecatetraenoate	C38 H66 N O8 P
TRUE	Artemisinin	C15 H22 O5
TRUE	Cardiopetalidine	C21 H33 N O4
TRUE	3,4,15-Trihydroxy-12,13-epoxytrichothec-9-en-8-yl 3-methylbutanoate	C20 H30 O7
TRUE	Epsilon-rhodomycinone	C22 H20 O9
TRUE	Apocarotenal	C30 H40 O
TRUE	Cromakalim	C16 H18 N2 O3
TRUE	[Similar to: jwh-018-d11; ΔMass: -108.0402 Da]	C13 H29 N2 P
TRUE	carisoprodol	C12 H24 N2 O4
TRUE	Arg-Trp	C17 H24 N6 O3
TRUE	Spergualin	C17 H37 N7 O4
TRUE	(-)-Santiaguine	C38 H48 N4 O2
TRUE	(2S)-2-Amino-4-[{[(2S,3S,4R,5R)-5-(6-amino-9H-purin-9-yl)-3,4-dihydroxytetrahydro-2-furanyl]methyl}(carboxymethyl)sulfonio]butanoate (non-preferred name)	C16 H22 N6 O7 S
TRUE	(6aS,8S,10aS,12aR)-10a,12a-Dimethyl-1-(6-methyl-5-methylene-2-heptanyl)-1,2,3,5,6,6a,7,8,9,10,10a,11,12,12a-tetradecahydronaphtho[1,2-h]quinolin-8-ol	C28 H45 N O
TRUE	{2-[2-(Isobutyryloxy)-4-methylphenyl]-2-oxiranyl}methyl 2-methylbutanoate	C19 H26 O5
TRUE	3-Hydroxy-1-(8-hydroxy-6-methoxy-3-methyl-1-oxo-3,4-dihydro-1H-isochromen-7-yl)-3-methyl-2-butanyl acetate	C18 H24 O7
TRUE	3-Methoxyestra-1,3,5(10),16-tetraene	C19 H24 O
TRUE	(4R,5S,9S,10R,12S,13S)-1,5,9-Trimethyl-11,14,15,16-tetraoxatetracyclo[10.3.1.0~4,13~.0~8,13~]hexadecan-10-ol	C15 H24 O5
TRUE	Adaprolol	C26 H39 N O4
TRUE	Methyl Violet	C24 H27 N3
TRUE	propamidine	C17 H20 N4 O2
TRUE	(3beta,4alpha,8alpha)-4,15-Diacetoxy-3-hydroxy-12,13-epoxytrichothec-9-en-8-yl propionate	C22 H30 O9
TRUE	IMINOCTADINE	C18 H41 N7
TRUE	13(S)-HpOTrE	C18 H30 O4
TRUE	2-[(3S)-1-(2-Methylbenzyl)-3-pyrrolidinyl]-1H-imidazo[4,5-b]pyridine	C18 H20 N4
TRUE	TMPTMA	C18 H26 O6
TRUE	(2-Hydroxy-2-oxido-1,3,2-dioxaphospholan-4-yl)methyl stearate	C21 H41 O6 P
TRUE	3, 5-Tetradecadiencarnitine	C21 H37 N O4
TRUE	(11R,23R)-14,17,20-Trihydroxy-11-(octanoyloxy)-14,20-dioxido-8,26-dioxo-9,13,15,19,21,25-hexaoxa-14lambda~5~,20lambda~5~-diphosphanonatriacontan-23-yl (9Z,11Z)-9,11-octadecadienoate	C57 H106 O17 P2
TRUE	2-[(3S)-1-(2-Methylbenzyl)-3-pyrrolidinyl]-1H-imidazo[4,5-b]pyridine	C18 H20 N4
TRUE	13(S)-HpOTrE	C18 H30 O4
TRUE	Botrydial	C17 H26 O5
TRUE	Athamantin	C24 H30 O7
TRUE	Prostaglandin D2 Ethanolamide	C22 H37 N O5
TRUE	Alpertine	C25 H31 N3 O4
TRUE	deterryle stearate	C33 H50 O2
TRUE	Artemether	C16 H26 O5
TRUE	[Similar to: jwh-018-d11; ΔMass: -108.0403 Da]	C13 H29 N2 P
TRUE	Di-n-Amyl phthalate	C18 H26 O4
TRUE	14,18-Dihydroxy-12-oxo-9,13,15-octadecatrienoic acid	C18 H28 O5
TRUE	KMK	C17 H35 N5 O4 S
TRUE	[Similar to: Octyl hydrogen phthalate; ΔMass: -31.9200 Da]	C13 H30 N2 O2
TRUE	[Similar to: jwh-018-d11; ΔMass: -108.0403 Da]	C13 H29 N2 P
TRUE	[Similar to: N-{[(1S,4S,6S)-6-Isopropyl-3-methyl-4-{2-oxo-2-[4-(2-pyridinyl)-1-piperazinyl]ethyl}-2-cyclohexen-1-yl]methyl}isonicotinamide; ΔMass: -27.1387 Da]	C16 H30 N6 O3 P2 S
TRUE	[Similar to: Adrenic acid; ΔMass: -72.0240 Da]	C14 H32 N2 O2
TRUE	2,19-Dihydroxy-13,16,23-trimethyl-6,10,17,26,27,30-hexaoxanonacyclo[23.2.2.1~5,14~.1~5,15~.0~1,23~.0~4,22~.0~8,13~.0~11,16~.0~15,19~]hentriacont-28-ene-9,18,24,31-tetrone	C28 H30 O12
TRUE	[Similar to: jwh-018-d11; ΔMass: -108.0402 Da]	C13 H29 N2 P
TRUE	Idebenone	C19 H30 O5
TRUE	[Similar to: 2-({2-[3-(acetylamino)phenyl]-2H-1,2,3,4-tetraazol-5-yl}sulfanyl)-N-(2-thienylmethyl)acetamide; ΔMass: 38.2012 Da]	C19 H44 N2 O4 P2
TRUE	beta-D-Fructofuranosyl 4-O-dodecanoyl-alpha-D-glucopyranoside	C24 H44 O12
TRUE	(1E,4S,5E,9E,11aS,14S,14aR,15S,15aR,16aS,16bR)-12-Hydroxy-14-(1H-indol-3-ylmethyl)-4,6,15,15a-tetramethyl-3,4,7,8,14,14a,15,15a,16a,16b-decahydro-11H-cyclotrideca[d]oxireno[f]isoindol-11-one	C32 H38 N2 O3
TRUE	(19R)-25-Amino-22-hydroxy-22-oxido-16-oxo-17,21,23-trioxa-22lambda~5~-phosphapentacosan-19-yl (9Z,12Z,15Z)-9,12,15-octadecatrienoate	C39 H72 N O8 P
TRUE	Ethamoxytriphetol	C27 H33 N O3
TRUE	Ethyl (2R)-2-[(3S,5aS,9aR,10aS)-3-methyl-1,4-dioxodecahydropyrazino[1,2-a]indol-2(1H)-yl]-4-phenylbutanoate	C24 H32 N2 O4
TRUE	[5,7,7'-Trihydroxy-2'-(4-methyl-3-penten-1-yl)-4-oxo-3,4-dihydro-2H,2'H-2,6'-bichromen-2'-yl]methyl hydrogen sulfate	C25 H26 O10 S
TRUE	4,6-CHOLESTADIEN-3-ONE	C27 H42 O
TRUE	Isopropamide	C23 H33 N2 O
TRUE	[Similar to: NP-016234; ΔMass: 81.1260 Da]	C25 H41 N7 O
TRUE	(3Z,6Z,9Z,12Z,15Z,19Z,22Z,25Z,28Z)-3,6,9,12,15,19,22,25,28-Hentriacontanonaene	C31 H46
TRUE	[Similar to: NP-019656; ΔMass: -618.2062 Da]	C38 H46 N6 O2
TRUE	(2R)-1-[(6Z,9Z,12Z,15Z)-6,9,12,15-Octadecatetraenoyloxy]-3-(octadecyloxy)-2-propanyl (5Z,8Z,11Z,14Z,17Z)-5,8,11,14,17-icosapentaenoate	C59 H98 O5
TRUE	[Similar to: 2-(3,4-dihydroxyphenyl)-5,7-dihydroxy-3-{[(2S,3R,4S,5S)-3,4,5-trihydroxyoxan-2-yl]oxy}-4H-chromen-4-one; ΔMass: 38.2211 Da]	C24 H45 N2 O5 P
TRUE	terguride	C20 H28 N4 O
TRUE	3-{13-Hydroxy-13-[5'-(1-hydroxyundecyl)octahydro-2,2'-bifuran-5-yl]tridecyl}-5-methyl-2(5H)-furanone	C37 H66 O6
TRUE	Prostaglandin G2	C20 H32 O6
TRUE	FZ7700000	C27 H44 O
TRUE	Boldenone Undecylenate	C30 H44 O3
TRUE	7beta-hydroxytaxusin	C28 H40 O9
TRUE	FF-MAS	C29 H46 O
TRUE	N-tetracosanoylsphingosine 1-phosphate	C42 H84 N O6 P
TRUE	MFCD00661061	C3 H6 N2 O7
TRUE	Talatizamine	C24 H39 N O5
TRUE	Fortimicin KL1	C13 H28 N4 O7
TRUE	Istamycin AP	C13 H28 N4 O4
TRUE	Istamycin C	C18 H37 N5 O5
TRUE	Kanokoside A	C21 H32 O12
TRUE	[Similar to: Lisinopril; ΔMass: -53.9449 Da]	C20 H38 N3 P
TRUE	ajugarin I	C24 H34 O7
TRUE	pre-putrebactin	C16 H30 N4 O7
TRUE	[Similar to: (2S)-N-Cyclopropyl-2-{(1S,7S,8S,8aS)-7-[(ethylcarbamoyl)amino]-1-hydroxy-4a,8-dimethyldecahydro-2-naphthalenyl}propanamide; ΔMass: -57.0620 Da]	C15 H35 N2 O P S
TRUE	Prostaglandin D2 Ethanolamide	C22 H37 N O5
TRUE	avenasterol	C29 H48 O
TRUE	methoxyfenozide	C22 H28 N2 O3
TRUE	D-Arginyl-L-arginyl-D-isoleucine	C18 H37 N9 O4
TRUE	[Similar to: 5,7-dimethyl-2-[(3-nitro-2-pyridyl)thio][1,2,4]triazolo[1,5-a]pyrimidine; ΔMass: 142.2341 Da]	C24 H44 O5 S
TRUE	D-Arginyl-L-arginyl-D-isoleucine	C18 H37 N9 O4
TRUE	Ethyl (2E,4E,6E,8E,10E,12E,14Z,16E)-2,6,11,15-tetramethyl-17-(2,6,6-trimethyl-1-cyclohexen-1-yl)-2,4,6,8,10,12,14,16-heptadecaoctaenoate	C32 H44 O2
TRUE	Istamycin A	C17 H35 N5 O5
TRUE	[Similar to: N-[(1S,2S,8S,8aS)-8-Hydroxy-1,4a-dimethyl-7-{(2S)-1-oxo-1-[(2-pyridinylmethyl)amino]-2-propanyl}decahydro-2-naphthalenyl]-2-pyridinecarboxamide; ΔMass: 36.0990 Da]	C23 H48 N8 O4
TRUE	Pyridinoline	C18 H28 N4 O8
